# Supplementary material for: Enhancing river and lake wastewater reuse recommendation in industrial and agricultural using AquaMeld techniques
Source: PeerJ Comput Sci. 2024 Nov 29;10:e2488. doi: 10.7717/peerj-cs.2488 (PMC11622876; doi:10.7717/peerj-cs.2488)
Supplement: Supplemental Information 1 [file peerj-cs-10-2488-s001.csv]

STATION CODE	LOCATIONS	STATE	Temp	D.O. (mg/l)	PH	CONDUCTIVITY (�mhos/cm)	B.O.D. (mg/l)	NITRATENAN N+ NITRITENANN (mg/l)	FECAL COLIFORM (MPN/100ml)	TOTAL COLIFORM (MPN/100ml)Mean	year
1393	DAMANGANGA AT D/S OF MADHUBAN, DAMAN	DAMAN & DIU	30.6	6.7	7.5	203	NAN	0.1	11	27	2014
1399	ZUARI AT D/S OF PT. WHERE KUMBARJRIA CANAL JOINS, GOA	GOA	29.8	5.7	7.2	189	2	0.2	4953	8391	2014
1475	ZUARI AT PANCHAWADI	GOA	29.5	6.3	6.9	179	1.7	0.1	3243	5330	2014
3181	RIVER ZUARI AT BORIM BRIDGE	GOA	29.7	5.8	6.9	64	3.8	0.5	5382	8443	2014
3182	RIVER ZUARI AT MARCAIM JETTY	GOA	29.5	5.8	7.3	83	1.9	0.4	3428	5500	2014
1400	MANDOVI AT NEGHBOURHOOD OF PANAJI, GOA	GOA	30	5.5	7.4	81	1.5	0.1	2853	4049	2014
1476	MANDOVI AT TONCA, MARCELA, GOA	GOA	29.2	6.1	6.7	308	1.4	0.3	3355	5672	2014
3185	RIVER MANDOVI AT AMONA BRIDGE	GOA	29.6	6.4	6.7	414	1	0.2	6073	9423	2014
3186	RIVER MANDOVI AT IFFI JETTY	GOA	30	6.4	7.6	305	2.2	0.1	3478	4990	2014
3187	RIVER MANDOVI NEAR HOTEL MARRIOT	GOA	30.1	6.3	7.6	77	2.3	0.1	2606	4301	2014
1543	RIVER KALNA AT CHANDELNAN PERNEM, GOA	GOA	27.8	7.1	7.1	176	1.2	0.1	4573	7817	2014
1548	RIVER ASSONORA AT ASSONORA, GOA	GOA	27.9	6.7	6.4	93	1.4	0.1	2147	3433	2014
2276	RIVER BICHOLIM VARAZAN NAGAR , BICHOLIM	GOA	29.3	7.4	6.8	121	1.7	0.4	11633	18125	2014
2275	RIVER CHAPORA NEAR ALORNA FORT ,PERNEM	GOA	29.2	6.9	7	620	1.1	0.1	3500	6300	2014
3189	RIVER CHAPORA AT SIOLIM	GOA	30	6	7.5	72	1.6	0.2	4995	9517	2014
1546	RIVER KHANDEPAR AT OPA NAN PONDA, GOA	GOA	29	7.3	7	247	1.5	0.2	1095	2453	2014
2270	RIVER KHANDEPAR AT CODLI NEAR BRIDGE ,U/S OPA WATERWORKS,SANGUEM	GOA	29.1	7.3	7	188	1	0.1	1286	3048	2014
2272	RIVER KUSHAWATI NEAR BUND AT KEVONA,RIVON,SANGUEM	GOA	28.7	7	6.9	224	1.2	0.3	3896	6742	2014
1545	RIVER MADAI AT DABOS NAN VALPOI, GOA	GOA	28.7	7.3	6.7	144	1.5	0.1	1940	3052	2014
2274	RIVER MAPUSA ON CULVERT ON HIGHWAY MAPUSANANPANAJI	GOA	29.5	5.3	6.8	319	1.8	0.3	6458	10250	2014
2271	RIVER SAL PAZORKHONI,CUNCOLIM(NEAR CULVERT MARGAONAN CANACONA NATIONAL HIGHWAY)	GOA	29	6.3	6.4	79	1.6	1.4	7592	12842	2014
2273	RIVER SAL NEAR HOTEL LEELA MOBOR,CAVELOSSIM	GOA	29.4	5.4	7.6	39	1.4	0.1	3176	6367	2014
3183	RIVER SAL AT KHAREBAND, MARGAO	GOA	28.3	2.2	6.5	322	4.7	1.2	11210	14920	2014
3184	RIVER SAL AT ORLIM BRIDGE, ORLIM	GOA	30.1	5.2	7.1	192	2.6	0.3	5073	8925	2014
3190	RIVER SINQUERIM (CANDOLIM SIDE NEAR BRIDGE)	GOA	30.3	5.6	7.5	282	1.8	0.1	3205	5082	2014
3191	RIVER SINQUERIM NEAR NERUL TEMPLE	GOA	30.5	5.5	7.4	275	1.5	0.1	4698	8625	2014
1547	RIVER TALPONA AT CANACONA, GOA	GOA	29.1	7.3	6.7	55	1.4	0.1	2638	4003	2014
3188	RIVER TIRACOL AT TIRACOL	GOA	30.1	6.5	7.5	415	2	0.1	864	1538	2014
1544	RIVER VALVANT AT SANKLI NAN BICHOLIM, GOA	GOA	29.2	7.2	6.3	100	1.5	0.1	7942	13575	2014
2651	AMBA RIVER AT D/S OF WAKEN BRIDGENANU/S OF JS PETROCHEMICALS, WAKENPHATA, ROHA	MAHARASHTRA	25.1	6.6	7.8	95	4.9	0.2	16	36	2014
1461	BHATSA AT D/S OF PISE DAM NEAR PISE VILLAGE (ULHAS), MAHARASHTRA	MAHARASHTRA	29.6	6.9	7.9	99	5	0.4	15	34	2014
2653	BHATSA RIVER AT D/S OF LIBERTY OIL MILLS, SATNEL, SHAHAPUR, THANE	MAHARASHTRA	27.4	6.8	7.7	85	5.2	0.3	11	23	2014
2654	BHATSA RIVER AT U/S OF LIBERTY OIL MILLS, SATNEL, SHAHAPUR, THANE	MAHARASHTRA	27.8	6.7	7.8	80	4.9	0.3	12	29	2014
1092	KALU AT ATALE VILLAGE, MAHARASHTRA	MAHARASHTRA	30.6	5.1	7.3	3937	10.3	1.8	31	83	2014
2670	KAN RIVER, NEAR SAKRI WATER WORKS, SAKRI, DHULE.	MAHARASHTRA	25	5.6	7.9	468	3.6	1.9	66	164	2014
1152	KUNDALIKA AT ROHA CITY, MAHARASHTRA	MAHARASHTRA	25	6.4	7.6	541	5.7	0.6	23	45	2014
2198	KUNDALIKA RIVER AT ARE KHURD ( SALINE ZONE )	MAHARASHTRA	25	5.5	7.4	6166	7.7	1.1	44	67	2014
2671	KUNDALIKA RIVER NEAR SALAV BRIDGE (SALINA ZONE), SALAV, ROHA, RAIGAD	MAHARASHTRA	25.3	5.3	7.7	24062	9.9	1.2	156	304	2014
2672	KUNDALIKA RIVER AT DHATAV AT JACKWELL (DRINKING WATER PUMPING STATIONNANSWEET ZONE), ROHA	MAHARASHTRA	25.1	6.7	7.6	83	4.8	0.2	28	76	2014
2168	MITHI RIVER	MAHARASHTRA	26.1	3.6	7.4	4424	31.3	2.2	276	474	2014
2676	MUCHKUNDI RIVER AT WAKED,RATNAGIRI, NEAR M/S ASAHI INDIA GLASS LTD., LANJA, RATNAGIRI.	MAHARASHTRA	21.4	7.2	7.7	226	3.1	0.8	NAN	130	2014
1151	PATALGANGA AT SHILPHATA, MAHARASHTRA	MAHARASHTRA	27.4	5.9	7.4	268	6.4	0.4	37	68	2014
1462	PATALGANGA NEAR INTAKE OF MIDC W/W, MAHARASHTRA	MAHARASHTRA	27.1	5.4	7.5	2413	7.4	1.5	59	116	2014
2685	PATALGANGA RIVER AT D/S OF KHARPADA BRIDGE, RAIGAD.	MAHARASHTRA	27.2	5.8	7.3	384	5.4	0.6	37	78	2014
2686	PATALGANGA RIVER AT VYAL PUMP HOUSE , KHALAPUR, RAIGAD.	MAHARASHTRA	27.3	5.9	7.4	269	5.1	1.2	34	60	2014
2687	PATALGANGA RIVER AT KHALAPUR PUMPING STATION, KHALAPUR, RAIGAD.	MAHARASHTRA	27	6	7.3	269	8.5	0.4	32	58	2014
2688	PATALGANGA RIVER AT SAVROLI BRIDGE, KHALAPUR, RAIGAD.	MAHARASHTRA	27.2	6.1	7.3	196	6.1	0.5	30	63	2014
2689	PATALGANGA RIVER AT GAGANGIRI MAHARAJ TEMPLE, KHOPOLI, RAIGAD.	MAHARASHTRA	27	5.9	7.4	269	6.4	0.4	19	47	2014
2696	PEHLAR DAM ON PEHLAR RIVER INLET OF WATER WORKS, VASAI, THANE.	MAHARASHTRA	22.6	6.3	7.8	223	4.6	0.9	15	32	2014
2199	SAVITRI RIVER AT OVALE VILLAGE.	MAHARASHTRA	28.4	6.7	7.3	9293	3.5	1.8	NAN	0	2014
2701	SAVITRI RIVER JACKWELL AT UPSA KENDRE, NANGALWADI, MAHAD, RAIGAD	MAHARASHTRA	28	6.8	7.2	170	3.1	1.4	NAN	0	2014
2702	SAVITRI RIVER AT SHEDAV DOH, MAHAD,RAIGAD	MAHARASHTRA	27.6	6.8	7.3	4175	3.3	1.6	NAN	0	2014
2703	SAVITRI RIVER AT DADLI BRIDGE, DADLI, MAHAD, RAIGADH	MAHARASHTRA	27.9	6.9	7.3	4282	3.3	1.6	NAN	0	2014
2704	SAVITRI RIVER AT MUTHAVALI VILLAGE, MAHAD, RAIGADH	MAHARASHTRA	28.1	6.9	7.3	5551	3.4	1.7	NAN	0	2014
2706	SURYA RIVER, U/S OF SURYA DAM, DHAMMI, VIKRAMGAD, THANE	MAHARASHTRA	27.1	6.8	7.9	5390	4.9	0.8	15	28	2014
2707	SURYA RIVER AT MIDC PUMPING STATION, GARVASHET, PALGHAR, THANE	MAHARASHTRA	27.6	6.6	8.1	161	4.6	0.3	16	32	2014
2708	SURYA RIVER AT INTAKE OF VASAINANVIRAR W/S SCHEME, MASVAN, PALGHAR, THANE	MAHARASHTRA	27.3	6.7	8	138	5	0.3	14	33	2014
2709	TANSA RIVER NEAR ROAD BRIDGE, VILLAGE DAKEWALI, WADA, THANE	MAHARASHTRA	27.8	6.7	7.8	81	4.9	0.3	14	35	2014
1093	ULHAS AT U/S OF NRC BUND AT MOHANE, MAHARASHTRA	MAHARASHTRA	28	5.9	7.7	194	5.5	0.6	22	51	2014
1094	ULHAS AT U/S OF BADLAPUR, MAHARASHTRA	MAHARASHTRA	28.1	6.3	7.6	186	4.6	0.6	13	31	2014
2162	ULHAS RIVER ATJAMBHUL WATER WORKS.	MAHARASHTRA	28.6	6.6	7.6	207	4.7	0.7	12	31	2014
2712	VAITARNA RIVER NEAR ROAD BRIDGE, GANDHARE VILLAGE, WADA, THANE.	MAHARASHTRA	26.9	6.8	7.7	85	5	0.4	15	34	2014
2164	VASHISTI RIVER AT U/S OF THREE M PAPER MILLS NEAR M/S MULTIFILMS PLASTIC PVT. LTD. AT KHERDI.	MAHARASHTRA	23	7.1	7.4	176	2.7	0.9	NAN	30	2014
2713	VASHISHTI RIVER AT D/S OF THREE M PAPER MILLS NEAR CHIPLUN WATER INTAKE JACKWELL, KHERDI, RATNAGIRI	MAHARASHTRA	23	7	7.4	178	2.7	0.9	NAN	40	2014
2714	VASHISHTI RIVER AT U/S OF POPHALI NEAR KONPHANSAWANE BRIDGE, CHIPLUN, RATNAGIRI	MAHARASHTRA	23	7.2	7.2	180	2.7	1	NAN	70	2014
1342	ACHENKOIL AT THUMPAMON, KERALA	KERALA	25.1	6.7	7.5	85	1.4	1	183	420	2014
1443	ACHENKOIL AT CHENNITHULA, KERALA	KERALA	24.6	5.8	7.4	77	1.4	0.8	285	691	2014
3465	ACHENKOIL AT KALLARAKADAVU, PATHANAMTHITTA	KERALA	25.7	6.6	7.5	75	1.4	0.7	183	448	2014
3466	ACHENKOIL AT PANDALAM (NEAR AYYAPPA TEMPLE), PATHANAMTHITTA	KERALA	24.8	6.7	7.5	82	1.4	1	161	443	2014
2297	R ANCHARAKANDY AT MERUVAMBA	KERALA	27.3	6.7	6.9	56	0.9	0.2	82	172	2014
2319	R ANCHARAKANDY AT MERUVAMBA	KERALA	27.5	6.5	6.7	2240	1.2	0.2	136	304	2014
2286	R AYROOR AT AYROOR BRIDGE	KERALA	25.2	6.3	6.9	73	1.6	0	787	2008	2014
2331	R BHARATHAPUZHA AT KUTTIPPURAM	KERALA	29.9	7	7.4	130	0.7	0.1	301	590	2014
2332	R BHARATHAPUZHA AT PATTAMBI	KERALA	29.8	6.6	7.7	191	1.6	0.2	362	661	2014
1154	CHALAKUDY AT PULICKALKANANDAVU, KERALA	KERALA	27.8	6.9	6.9	134	1.1	0.4	249	531	2014
20	CHALIYAR AT KOOLIMADU, KERALA	KERALA	26.7	7	7.5	80	0.8	0.4	2573	3583	2014
21	CHALIYAR AT CHUNGAPALLY, KERALA	KERALA	25.8	6.7	7.4	14526	0.8	0.6	1411	1969	2014
3464	CHALIYAR AT NILAMBUR, MALAPPURAM	KERALA	26.4	7.2	7.4	82	0.7	0.5	840	1311	2014
1572	CHANDRAGIRI AT PADIYATHADKA, KERALA	KERALA	29.8	7.5	7.2	67	1.1	0.1	76	590	2014
1573	CHITRAPUZHA AT IRUMPANAM, KERALA	KERALA	28.6	3	6.6	965	1.7	1.2	247	530	2014
2295	R CORAPUZHA AT KANAYANKODE	KERALA	26.9	5.9	7.4	17990	0.7	0.5	1888	2803	2014
1564	R ITHIKKARA AT AYUR, KERALA	KERALA	26	6.7	7.5	90	1.6	0.9	199	473	2014
2287	R ITHIKKARA AT ITHIKKARA	KERALA	23.6	6.1	7.4	4429	2	1.6	243	550	2014
1566	R KADALUNDI AT THIRURANGADY, KERALA	KERALA	30.3	6.7	6.9	87	1.7	0.2	155	350	2014
2293	R KADALUNDI AT HAJIRAPPALLY	KERALA	30.7	6.9	6.8	85	1.6	0.2	82	206	2014
2337	R KADAMBAYAR AT BRAHMAPURAM	KERALA	28.7	2.1	6.8	101	1.6	0.8	431	694	2014
2338	R KADAMBAYAR AT MANCKAKADAVU	KERALA	28.2	2.5	6.9	83	1.9	0.3	353	656	2014
42	KALLADA AT PERUMTHOTTAMKADAVU, PUNALOOR, KERALA	KERALA	24.8	7.2	7.6	75	1.4	1	188	426	2014
2294	R KALLAI AT KALLAI BRIDGE	KERALA	26.3	3.7	7.7	32005	1.2	0.9	40000	60392	2014
3460	KALPATHI PUZHA AT KALPATHI, PALAKKAD	KERALA	29.2	6.1	7.6	281	1.2	0.7	384	718	2014
3458	KARAPUZHA DAM AT WAYANAD	KERALA	26.6	6.7	7.6	106	0.5	2.5	44	71	2014
1571	R KARINGODE AT KAKKADAVU, KERALA	KERALA	30.4	7.6	7.1	58	1.2	0.1	163	961	2014
1155	KARAMANA AT MOONNATTUMUKKU, KERALA	KERALA	25.5	1.9	7.7	2941	26.9	2.8	10875	37375	2014
3471	RIVER KARAMANA AT ARUVIKARA, THIRUVANANTHAPURAM	KERALA	25.1	7.4	7	35	0.1	0	165	409	2014
2289	R KARUVANNURR AT KARUVANNUR BRIDGE	KERALA	28.9	6.4	7.2	63	1.3	0.4	121	535	2014
2301	R KAVVAI AT KUTTIYOL PALAM	KERALA	28.8	5.4	6.7	65	1.1	0.3	60	144	2014
2291	R KEECHERI AT VADAKKANCHERY BRIDGE	KERALA	29.3	5.6	7.3	90	1.6	0.4	268	705	2015
2326	R KORAYAR AT KANJIKODE	KERALA	29.5	7.1	8	728	1.2	0.4	374	697	2014
1569	R KUPPAM AT THALIPARAMBA, KERALA	KERALA	28.4	5.9	6.8	13953	1.5	0.4	70	166	2016
2298	R KUPPAM AT RAYAROM	KERALA	26.9	7.4	6.9	57	1.1	0.3	70	159	2014
1567	R KUTTIYADE AT KUTTIYADY ESTATE, KERALA	KERALA	25.8	7.2	7.2	41	0.7	0.2	441	658	2014
1568	R MAHE AT VALAYAM, KERALA	KERALA	26.6	6.5	7.4	71	0.6	0.3	4192	7018	2014
2285	R MAMOM AT MAMOM BRIDGE	KERALA	25.3	6.8	7.1	81	0.8	0	389	1268	2017
1340	MANIMALA AT KALLOOPARA, KERALA	KERALA	28.2	6.8	6.9	68	1.7	0.1	449	660	2014
1384	MANIMALA AT THONDRA, KERALA	KERALA	28.5	6.6	7	70	1.4	0.1	550	822	2014
3459	MANIYANKODE PUZHA AT MANIYANKODE BRIDGE, WAYANAD	KERALA	27.6	6.4	7.7	100	0.6	0.9	56	88	2014
2307	R MANJESWAR AT BAJRAKKARA BR.	KERALA	29	7.3	6.9	96	1.9	0.2	89	825	2014
1339	MEENACHIL AT KIDANGOOR, KERALA	KERALA	27.5	6.8	6.6	49	0.5	0.4	1719	2950	2018
2304	R MOGRAL AT MOGRAL BR.	KERALA	30	5.6	7.2	24360	2.1	0.3	92	447	2014
43	MUVATTAPUZHA AT VETTIKKATTUMUKKU, KERALA	KERALA	27.8	6.9	6.8	59	0.6	0.5	1916	3375	2014
2302	R NEELASWARAM AT NAMBIARKAL DAM	KERALA	30.2	7.1	6.8	14410	1.8	0.1	65	468	2014
1570	R NEELESWARAM AT HOSDURG, KERALA	KERALA	30.8	6.2	7.2	22757	1.5	0.1	98	542	2019
1563	R NEYYAR AT AMARAVILA, KERALA	KERALA	25.3	6.7	7.1	66	0.6	0	222	626	2014
2284	R NEYYAR AT ARUVIPURAM	KERALA	25.3	7.2	7	59	0.6	0	165	433	2014
2288	R PALLICKAL AT NELLIMUKAL	KERALA	25.8	6	7.6	120	1.3	1.1	212	523	2014
1156	PAMBA AT CHENGANNUR, KERALA	KERALA	27.2	5.2	6.8	55	0.6	0.7	171	313	2020
1341	PAMBA AT THAKAZHY, KERALA	KERALA	28.1	4.8	6.8	86	0.7	0.8	208	332	2014
1565	PAMBA DOWN, KERALA	KERALA	28.3	3.9	6.9	62	0.5	0.7	155	284	2014
17	PERIYAR NEAR ALWAYENANELOOR, KERALA	KERALA	28.1	5	6.9	3185	1.8	0.4	290	667	2014
18	PERIYAR AT KALADY, KERALA	KERALA	27.7	7	7	36	1.1	0.2	276	541	2021
1338	PERIYAR AT SEWAGE DISCHARGE POINT, KERALA	KERALA	28	6.3	6.9	64	1.2	0.3	381	815	2014
2333	RIVER PERIYAR AT MUPPATHADAM	KERALA	28.2	6.2	6.9	86	1.3	0.2	372	1007	2014
2334	RIVER PERIYAR AT PATHALAM	KERALA	28	5.7	6.8	2640	1.9	0.5	385	759	2014
2335	R PERIYAR AT KALAMASSERY	KERALA	28.1	5.7	6.9	53	3.1	0.4	574	1205	2022
2336	R PERIYAR AT PURAPPALLIKAVU	KERALA	28.1	6.6	7.1	2007	1.3	0.2	356	785	2014
3468	PERIYAR AT KWA INTAKENAN ALUVA, ERNAKULAM	KERALA	28.1	6.6	7	46	1.3	0.3	228	472	2014
2300	R PERUVAMBA AT CHANDAPPURA	KERALA	27.3	6.5	6.5	43	0.9	0.4	87	188	2023
2303	R PULLUR AT PULLUR BR.	KERALA	28.3	6.7	6.3	54	0.9	0.1	136	610	2014
2290	R PUZHACKAL AT PUZHACKAL BRIDGE	KERALA	29.1	4.3	7.2	113	1.8	0.4	188	796	2014
2299	R RAMAPURAM AT RAMAPURAM BRIDGE	KERALA	28.7	4.6	6.7	12561	1.5	0.6	72	171	2014
2305	R SHRIYA AT ANGADIMOGARU	KERALA	28.5	7.7	6.9	61	1.6	0	88	554	2014
2296	R THALLASSERY AT PATHIPPALAM	KERALA	26.6	5.8	6.5	61	1	0.4	70	151	2014
2292	R THIRUR AT THALAKKADATHUR BRIDGE	KERALA	31	4.5	6.9	1614	2.1	0.6	131	230	2014
2306	R UPPALA AT UPPALA BR.	KERALA	30.5	6.9	7.2	20950	1.3	0.2	113	643	2014
3473	RIVER VALAPATTANAM AT PARASSINIKADAVU, KANNUR	KERALA	28.8	6.6	7	14487	0.9	0.3	55	103	2014
1442	VAMANAPURAM, KERALA	KERALA	25.3	6.9	7.5	54	0.6	0	319	1633	2014
1448	NAGAVALLI AT THOTAPALLI REGULATOR, A.P.	ANDHRA PRADESH	25.9	5.5	7.6	569	1.3	0.9	18	141	2014
2352	RIVER VAMSHADHARA, KALINGAPATNAM,VIZIANAGARAM	ANDHRA PRADESH	26.5	5.4	7.8	310	0.8	2.4	7	107	2014
3080	U/S OF KARAKAVAGU AT PALONCHA, KHAMMAM, A.P.	ANDHRA PRADESH	18.9	7.1	7.8	516	0.7	0.5	2	1238	2014
3081	D/S OF KARAKAVAGU AT PALONCHA, KHAMMAM, A.P.	ANDHRA PRADESH	20.5	6.9	8	505	0.9	0.7	2	1563	2014
1444	KALI AT D/S WEST COAST PAPER MILL, KARNATAKA	KARNATAKA	27.1	7.3	7.3	109	2.4	3.4	18	65	2014
2780	KALI AT U/S OF WCPM, DANDELI, KARNATAKA	KARNATAKA	26.3	7.5	7.5	83	2.1	2	22	74	2014
1894	KUMARADHARA NAN U/S OF UPPINAGADY TOWN BEFORE CONFLUENCE WITH RIVER NETHRAVATHI	KARNATAKA	29.1	6.4	7.2	102	1	0	137	1223	2014
1892	NETRAVATHI U/S OF DHARMASTALA AT WATER SUPPLY INTAKE POINT	KARNATAKA	28.4	6.5	7.1	92	1	0	155	1342	2014
2423	BUDHABALANGA, D/S OF BARIPADA TOWN	ODISHA	24.7	7.7	7.9	232	1.3	0.8	30790	40500	2014
2424	BUDHABALANGA AT BALASORE D/S	ODISHA	24.4	7.5	7.8	519	2.1	0.7	38700	53556	2014
2425	RIVER KERANDI(INTAKE WELL OF NALCO REFINARY, HAL, SUNABEDA)	ODISHA	22.7	7.3	7.2	103	0.7	1.7	4871	13810	2014
2422	NAGAVALLI AT PENTA U/S, JAYKAYPUR TOWN	ODISHA	24.8	7.4	7.9	196	0.7	0.6	5323	15213	2014
1642	NAGAVALLI AT JAYKAYPUR D/S, ODISHA	ODISHA	24	7.4	7.8	244	1.9	1	20880	12473	2014
1643	NAGAVALLI AT RAYAGADA D/S, ODISHA	ODISHA	22.8	7.5	8	243	1.7	0.9	8780	30319	2014
1455	RUSHIKULYA AT GANJAM U/S, ODISHA	ODISHA	26.8	7.2	8	296	1.5	0.7	1468	4314	2014
1456	RUSHIKULYA AT GANJAM D/S, ODISHA	ODISHA	27.4	6.6	7.8	25034	1.5	0.9	1671	4224	2014
2426	VANSADHARA AT MUNIGUDA (D/S OF M/S VEDANTAALUMINA PROJECT)	ODISHA	25.3	7.5	7.9	194	1	1	2906	8559	2014
2427	VANSADHARA ATGUNUPUR (INTERSTATE BOUNDRY)	ODISHA	27.1	7.4	7.9	170	0.8	0.9	4948	16709	2014
1685	ARASALAR RIVER KARAIKAL REGION, PONDICHERRY	PONDICHERRY	29	NAN	7.3	386	NAN	0.2	NAN	NAN	2014
2444	CORINGA RIVER	PONDICHERRY	25	5.9	7.9	21600	NAN	0.1	NAN	NAN	2014
2442	GAUTAMINANGODAVARI RIVER	PONDICHERRY	25	6.5	7.3	21600	NAN	0.1	NAN	NAN	2014
2443	GAUTAMINANGODAVARI RIVER	PONDICHERRY	25	6.5	7.7	26600	NAN	0.1	NAN	NAN	2014
2445	MAHE RIVER	PONDICHERRY	32	6	7.1	13000	NAN	0.4	NAN	NAN	2014
1450	PALAR AT VANIYAMBADI WATER SUPPLY HEAD WORK, TAMILNADU	TAMILNADU	29.3	6.5	7.4	1063	2	0.6	177	374	2014
1159	TAMBIRAPARANI AT BDG.NR. MADURA COATS LTD.PAPAVINASAM,TAMILNADU	TAMILNADU	22.8	6.8	6.6	63	2.9	0.1	11	36	2014
1160	TAMBIRAPARANI AT CHERANMADEVI,CAUSE WAY,TAMILNADU	TAMILNADU	24.5	6.6	6.4	101	2.5	0.2	13	41	2014
1161	TAMBIRAPARANI AT TIRUNELVELI,COLLECTORATE,TAMILNADU.	TAMILNADU	25.5	6.6	6.5	136	2.5	0.2	13	45	2014
1162	TAMBIRAPARANI AT MURAPPANADU, TAMILNADU	TAMILNADU	29	6.7	6.9	226	2.2	0.2	12	38	2014
1328	TAMBIRAPARANI AT PAPPANKULAM,TAMILNADU	TAMILNADU	23.8	6.7	6.3	72	2.7	0.2	9	32	2014
1329	TAMBIRAPARANI AT RAIL BDG. NR. AMBASAMUDAM, TAMILNADU	TAMILNADU	22.8	6.7	6.4	61	4.6	0.1	10	34	2014
1330	TAMBIRAPARANI AT ARUMUGANERI, TAMILNADU	TAMILNADU	29	6.6	7.2	1300	2.7	0.2	21	60	2014
3025	TAMBIRAPARANI AT ERAL, THOTHUKUDI, TAMILNADU	TAMILNADU	29	6.7	7	461	2.5	0.1	17	51	2014
3026	TAMBIRAPARANI AT KALLIDAI KURICHI, TIRUNELVELI, TAMILNADU	TAMILNADU	23	6.6	6.2	69	2.5	0.1	11	38	2014
3027	TAMBIRAPARANI AT SRIVAIKUNTAM, D/S OF SK ANAICUT, TIRUNELVELI, TAMILNADU	TAMILNADU	29	6.8	6.9	241	2.5	0.1	14	48	2014
3028	TAMBIRAPARANI AT VELLAKOIL, TIRUNELVELI, TAMILNADU	TAMILNADU	25.7	6.5	6.6	159	2.4	0.2	11	41	2014
3029	TAMBIRAPARANI AT SIVALAPERI, CONFLUENCE POINT OF KUTTRALAM FALLS, D/S OF PALAYAMKOTTAI, TIRUNELVELI, TAMILNADU	TAMILNADU	25.7	6.6	6.7	170	2.5	0.2	10	34	2014
3023	VASISTA AT SALEM, D/S OF SAGO INDUSRIES EFFLUENT, TAMILNADU	TAMILNADU	24.3	0.9	7.6	2039	104.5	0.9	272521616	511090873	2014
1885	RIVER GHAGGAR AT D/S OF SURAJPUR	HARYANA	NAN	NAN	NAN	NAN	NAN	NAN	NAN	NAN	2014
1023	GHAGGAR AT MUBARAKPUR REST HOUSE (PATIALA), PUNJAB	PUNJAB	22.7	5.8	7.2	640	6	4.3	1450	4073	2014
1024	GHAGGAR AT 100M D/S CONF. WITH R. SARASWATI (PATIALA),PUNJAB	PUNJAB	19	4.8	7.6	1090	22	3.6	30500	52500	2014
1295	GHAGGAR NEAR BANKARPUR,DERA BASSI,PUNJAB	PUNJAB	23	5.5	7.3	705	10	5	2020	5433	2014
1473	GHAGGAR AT RATANHERI, D/S OF PATIALA NADI (AFTER CONFL.), PUNJAB	PUNJAB	24	5.1	7.4	1375	23.7	5.9	27333	50333	2014
1698	D/S CHHATBIR, PUNJAB	PUNJAB	24.7	5.5	7.4	745	10	6.1	12167	29333	2014
1699	U/S DHAKANSU NALLAH, PUNJAB	PUNJAB	25	5	7.6	975	16.3	6.1	11167	21667	2014
1700	D/S DHAKANSU NALLAH, PUNJAB	PUNJAB	22	4.9	7.7	1385	27.5	7.7	42500	72000	2014
1701	D/S JHARMAL NADI, PUNJAB	PUNJAB	24.3	5	7.3	1067	19.3	6.2	21467	39533	2014
1702	U/S JHARMAL NADI, PUNJAB	PUNJAB	23.3	5.3	7.2	970	13.3	5.9	3167	7133	2014
1703	GHAGGER AT MOONAK, PUNJAB	PUNJAB	19.5	4.9	7.7	1418	21	4.2	28000	49500	2014
1704	D/S SARDULGARH, PUNJAB	PUNJAB	21.5	4.1	7.5	1015	23	6.1	35000	57500	2014
1705	U/S SARDULGARH, PUNJAB	PUNJAB	20	4.8	7.4	854	17	4.7	20500	38000	2014
1025	GHAGGAR GHNAN1 AT ROAD BRDG. SIRSA,DEBWALI ROAD,HARYANA	HARYANA	NAN	NAN	8.2	NAN	19.8	0	NAN	NAN	2014
1026	GHAGGAR GHNAN2 AT CHANDARPUR SYPHON, HARYANA	HARYANA	NAN	NAN	7.9	NAN	18.2	0	NAN	NAN	2014
1718	GAGGAR RIVER WHEN ENTERING IN RAJASTHAN FROM HARYANA NEAR RD NO. 629, RAJASTHAN	RAJASTHAN	32.6	4	6.8	370	3	0.8	4	9	2014
1871	RIVER MARKANDA AT PAONTA, DISTT. SIRMOUR, H.P.	HIMACHAL PRADESH	23.6	7.8	7.8	376	1.3	0.4	9	17	2014
2624	MARKANDA U/S KALA AMB	HIMACHAL PRADESH	23.9	7.7	7.7	354	1.3	0.3	12	22	2014
2625	MARKANDA D/S KALA AMB/ BOUNDARY OF HARYANA	HIMACHAL PRADESH	24.5	7.6	7.9	344	1.6	0.4	12	22	2014
1884	KALA AMB D/S MARKANDA RIVER	HARYANA	NAN	NAN	7.2	NAN	88	0	NAN	NAN	2014
1870	RIVER SUKHANA AT PARWANOO, DISTT. SOLAN, H.P.	HIMACHAL PRADESH	18.1	4.4	7.1	694	41	1.2	92	224	2014
2947	RIVER JAWAI AT JAWAI DAM, SIROHI, RAJASTHAN	RAJASTHAN	25.1	5.9	8	401	0.9	0.7	4	15	2014
1717	KODRA DAM, MOUNT ABU, RAJASTHAN	RAJASTHAN	22.3	6	7.2	106	0.8	0.4	4	15	2014
2948	RIVER BANDI AT HEMAWAS DAM, PALI, RAJASTHAN	RAJASTHAN	23.7	5.6	7.9	326	1.1	0.8	4	4	2014
2949	RIVER LUNI AT RANAKPUR DAM, RANAKPUR, PALI, RAJASTHAN	RAJASTHAN	23.9	6.2	8.1	592	1	0.7	4	6	2014
3383	BUGI RIVER AT MIBANPARA, SOUTH GARO HILLS	MEGHALAYA	25.5	7.2	7.5	119	2.3	3.8	33	74	2014
3384	BUGI RIVER AT DALU, SOUTH GARO HILLS	MEGHALAYA	25.1	7.2	7.5	120	2.3	4.1	31	67	2014
3380	DAMRING RIVER (KRISHNEI RIVER) AT RESUBELPARA, EAST GARO HILLS	MEGHALAYA	25.2	7.5	7.3	82	1.8	2.8	30	70	2014
1632	GANOL RIVER TURA, MEGHALAYA	MEGHALAYA	23.2	7.5	7.5	111	2.4	3	293	506	2014
1428	KYRHUKHLA NEAR SUTNGA KHLIERIAT,JAINTIA HILLS DT.,MEGHALAYA	MEGHALAYA	20.1	5.3	3.3	831	7.7	3.2	18	36	2014
3369	KYNSHI RIVER AT SOHIONG, WEST KHASI HILLS	MEGHALAYA	18.3	7.2	7.2	56	1.7	2.6	21	42	2014
3370	KYNSHI RIVER AT NANGKHNUM, WEST KHASI HILLS	MEGHALAYA	19.3	7.5	7.2	66	1.6	2.5	22	44	2014
3371	KYNSHI RIVER AT RANIKOR, WEST KHASI HILLS	MEGHALAYA	24	7.8	7	74	2.3	4.3	28	108	2014
3375	LUKHA RIVER AT MYNDIHATI (TRIBUTARY OF LUNAR)	MEGHALAYA	20.5	6.7	2.7	1350	3.3	1.1	7	16	2014
3376	LUKHA RIVER AT SUNAPUR (TRIBUTARY OF LUNAR)	MEGHALAYA	21.2	7.3	6.6	274	2.5	2.4	176	386	2014
3381	MANDA RIVER (DUDHAI RIVER) AT JAMPA, EAST GARO HILLS	MEGHALAYA	26.3	7.4	7.3	67	1.8	2.5	25	55	2014
3382	MANDA RIVER (DUDHAI RIVER) AT WAGAISI, EAST GARO HILLS	MEGHALAYA	25.5	7.2	7.4	82	2	2.8	26	61	2014
3377	MYNTANG RIVER AT NARTIANG, JAYANTIA HILLS	MEGHALAYA	20	7.3	7.1	55	1.9	2.5	24	53	2014
3378	MYNTANG RIVER AT MYNSO, JAYANTIA HILLS	MEGHALAYA	20.3	7.3	7.1	57	2	2.4	24	50	2014
1631	MYNTDU RIVER JOWAI, MEGHALAYA	MEGHALAYA	19.4	6.6	7.1	114	2.6	2.8	2142	3108	2014
3379	MYNTDU RIVER AT LESHKA, JAYANTIA HILLS	MEGHALAYA	21	7.3	5.6	56	1.8	2.1	16	34	2014
3367	NONBAH RIVER AT NANGSTOIN MARKE, WEST KHASI HILLS	MEGHALAYA	19.2	5.1	7	105	3.6	4.7	351	780	2014
3368	NONBAH RIVER AT NANGSTOIN MARKE, WEST KHASI HILLS	MEGHALAYA	18.3	7.3	7.1	51	1.6	2.4	19	40	2014
3372	RILANG RIVER AT MAWKYRWAT, WEST KHASI HILLS	MEGHALAYA	19.6	7.7	7.2	50	1.6	2	19	36	2014
1633	SIMSANG RIVER WILLIAMNAGAR, MEGHALAYA	MEGHALAYA	23.7	7.6	7.3	115	2.1	3.7	301	528	2014
3353	UMIAM MAWPHLANG RIVER AT NONGKREM, EAST KHASI HILLS	MEGHALAYA	18.2	6.2	7	81	2.4	5.1	36	79	2014
3354	UMIAM MAWPHLANG RIVER AT UMTYNGNGAR, EAST KHASI HILLS	MEGHALAYA	18.8	7.2	7.1	66	1.9	3.4	28	63	2014
3355	UMIAM MAWPHLANG RIVER AT MAWPHLANG, EAST KHASI HILLS	MEGHALAYA	18.9	7.4	7.1	57	1.5	2.9	13	40	2014
3356	UMIAM MAWPHLANG RIVER AT SHELLA, EAST KHASI HILLS	MEGHALAYA	25.1	7.5	7.4	144	1.7	3.5	26	59	2014
3350	UMKHEN AT WAHKDAIT	MEGHALAYA	18.8	7.1	7.1	63	1.9	5.6	22	48	2014
3351	UMKHEN AT KSEHPONGDENG	MEGHALAYA	20.2	7.3	7.2	65	1.9	3.3	24	48	2014
3352	UMKHEN RIVER AT DIENGPASOH, EAST KHASI HILLS	MEGHALAYA	20	7.3	7.3	65	2	3	25	54	2014
3359	UMKHRAH RIVER AT DEMTHRING, SHILLONG	MEGHALAYA	18.5	1.5	6.9	345	33.9	16.9	23232	34251	2014
3360	UMKHRAH RIVER ATUMKALIAR, SHILLONG	MEGHALAYA	18.8	3.9	7.1	233	17	10.5	13174	22223	2014
3361	UMKHRAH RIVER ATMAWLAI, SLAUGHTER	MEGHALAYA	18.3	1	7.2	376	57.2	20.3	48665	83554	2014
3362	UMKHRAH RIVER AT MAWPDANG, MAWLAI	MEGHALAYA	18.5	0.9	7.2	506	61.1	19.6	64250	106333	2014
3357	UMNGOT RIVER AT SMIT, EAST KHASI HILLS	MEGHALAYA	18.2	7.2	7	66	1.9	3.7	28	60	2014
3358	UMNGOT RIVER AT DAWKI, EAST KHASI HILLS	MEGHALAYA	22.1	7.7	7.2	62	1.6	3	27	59	2014
3363	UMSHYRPI RIVER AT RISA COLONY, EAST KHASI HILLS	MEGHALAYA	17.6	7.3	6.9	61	2.2	2	25	52	2014
3364	UMSHYRPI RIVER AT LAW COLLEGE, DHANKETI, EAST KHASI HILLS	MEGHALAYA	18.7	1.2	7.1	380	45.7	15.6	51583	94083	2014
3365	UMSHYRPI RIVER AT UMSHYRPI BRIDGE, EAST KHASI HILLS	MEGHALAYA	18.7	3.2	7.1	258	23.5	10.3	31833	54083	2014
1427	UMTREW AT BYRNIHAT EAST, MEGHALAYA	MEGHALAYA	23.1	7.2	7.2	124	6.9	4.5	348	552	2014
3366	UMTREW RIVER AT UMRAN, RINAN BHOI	MEGHALAYA	22.6	7.2	7.1	65	2.1	2.4	56	120	2014
3373	WAH BLEI AT RIANGDO, WEST KHASI HILLS	MEGHALAYA	20	7.5	7.3	64	1.9	3.3	21	42	2014
3374	WAH BLEI AT SHDADDKHAR, WEST KHASI HILLS	MEGHALAYA	19.9	7.6	7.3	65	1.9	3.8	21	43	2014
2050	TLAWNG UPSTREAM AIZAWL	MIZORAM	24.5	7.1	7.3	269	1.4	0.1	NAN	115	2014
2051	TLAWNG DOWNSTREAM AIZAWL	MIZORAM	24.4	7.2	7.3	275	1.5	0.1	4	68	2014
2052	TUIRIAL UPPER CATCHMENT	MIZORAM	23.6	6.9	7.1	186	1.6	0.1	NAN	29	2014
2053	TUIRIAL LOWER CATCHMENT	MIZORAM	23.5	6.8	7.1	201	1.4	0.2	NAN	86	2014
1403	GUMTI AT U/S SOUTH TRIPURA,TRIPURA	TRIPURA	27.3	6.2	7.8	165	2.1	0	282	340	2014
1404	GUMTI AT D/S SOUTH TRIPURA, TRIPURA	TRIPURA	29.1	6.4	7.8	158	4.1	0.5	458	500	2014
1726	CHANDRAPUR, AGARTALA D/S OF HAORA RIVER, TRIPURA	TRIPURA	26.6	6.6	7.9	210	4.2	1.9	510	572	2014
2	DAMANGANGA AT D/S OF MADHUBAN, DAMAN	DAMAN & DIU	NAN	NAN	0	208	NAN	NAN	NAN	NAN	2013
1150	DAMANGANGA AT KACHIGAON U\S AT GIDC WIER,GUJARAT	GUJARAT	27.1	7.3	7.9	693	0.5	1	161	173	2013
1246	DAMANGANGA AT KACHIGAON D\S (DAMAN), GUJARAT	GUJARAT	27.3	5	7.6	1676	1.8	8	329	174	2013
1865	RIVER DHADAR AT KOTHADA	GUJARAT	NAN	NAN	0	506	NAN	6	26	227	2013
1434	AMLAKHADI AFTER CONFL. OF W. WATER FROM ANKLESH,GUJARAT	GUJARAT	24.5	6	7.7	1863	8.6	1	47	1183	2013
1980	AMLAKHADI AT PUNGAM ANKLESHWAR DISTT BHARUCH	GUJARAT	NAN	NAN	NAN	24300	NAN	7	22474	24	2013
1149	KOLAK AT PATALIA BDG., GUJARAT	GUJARAT	27.5	5.3	7.8	817	2.8	1	9	23	2013
1436	BHADAR V/S JETPUR VILL. A/C OF W. WATER FROM JETPUR CITY, GUJARAT	GUJARAT	28.3	4.3	7.8	2307	103.8	1.23	NAN	1817	2013
1860	BALEHWAR KHADI AT N.H. NO 8	GUJARAT	28.4	4.5	8.3	1287	1.5	11	116	5	2013
2082	TRIVENI SANGAM	GUJARAT	NAN	NAN	NAN	NAN	NAN	0	NAN	2	2013
1148	AMBIKA AT BILIMORA, GUJARAT	GUJARAT	27.6	6.8	8.2	1862	2.5	0.87	7	64	2013
3205	UPSTREAM OF RIVER VISHWAMITRI AT ASOD BRIDGE AT N.H. 8 , NEAR GLDEN CHOKDI, ASOD VEMALI ROAD	GUJARAT	NAN	5	8	NAN	0.7	0	NAN	NAN	2013
3204	DOWNSTREAM OF RIVER VISHWAMITRI AT KHALIPUR VILLAGE, BEFORE MEETING JAMBUVA RIVER	GUJARAT	NAN	3	7.7	NAN	0.4	0	NAN	NAN	2013
1862	KAVERI ON BRIDGE AT BILLIMORANANVALSAD ROAD	GUJARAT	27	6.7	8.1	2520	7.2	1	6	41	2013
2072	RIVER BHOGAVO D/S OF SURENDRANAGAR	GUJARAT	29	8.2	8.4	606	2.9	0	NAN	NAN	2013
NAN	NAN	NAN	NAN	NAN	NAN	NAN	NAN	NAN	NAN	NAN	2013
1399	ZUARI AT D/S OF PT. WHERE KUMBARJRIA CANAL JOINS, GOA	GOA	30	5.6	7.5	41	2	0.08	7022	13410	2013
1475	ZUARI AT PANCHAWADI	GOA	30.4	5.5	6.7	209	0.8	0.17	1893	2915	2013
3181	RIVER ZUARI AT BORIM BRIDGE	GOA	30.8	5.5	7.1	123	1.5	0.09	3293	6264	2013
3182	RIVER ZUARI AT MARCAIM JETTY	GOA	30.3	5.3	7.3	182	1.5	0.08	1976	3080	2013
1400	MANDOVI AT NEGHBOURHOOD OF PANAJI, GOA	GOA	30.1	6	7.6	100	1.2	0.17	5129	6086	2013
1476	MANDOVI AT TONCA, MARCELA, GOA	GOA	29.9	5.7	6.9	111	1	0.14	939	3061	2013
3185	RIVER MANDOVI AT AMONA BRIDGE	GOA	29.1	6.4	7.1	140	1.1	0.1	4464	7908	2013
3186	RIVER MANDOVI AT IFFI JETTY	GOA	29.9	6.2	7.8	44	2	0.06	9429	9320	2013
3187	RIVER MANDOVI NEAR HOTEL MARRIOT	GOA	29.8	6.1	7.6	43	1.8	0.06	6668	9554	2013
1543	RIVER KALNA AT CHANDELNAN PERNEM, GOA	GOA	27.9	7	6.9	64	1.1	0.09	1641	2841	2013
1548	RIVER ASSONORA AT ASSONORA, GOA	GOA	28.2	6.6	6.5	62	1	0.14	4073	7190	2013
2276	RIVER BICHOLIM VARAZAN NAGAR , BICHOLIM	GOA	29.6	7	6.8	304	2	0.49	12140	23867	2013
2275	RIVER CHAPORA NEAR ALORNA FORT ,PERNEM	GOA	28.8	7	7	55	1.2	0.66	1298	2813	2013
3189	RIVER CHAPORA AT SIOLIM	GOA	29.5	6.3	7.6	213	1.5	0.06	3803	7069	2013
1546	RIVER KHANDEPAR AT OPA NAN PONDA, GOA	GOA	29.8	6.7	6.8	83	1.2	0.17	2140	3559	2013
2270	RIVER KHANDEPAR AT CODLI NEAR BRIDGE ,U/S OPA WATERWORKS,SANGUEM	GOA	29.7	7.1	6.6	76	1	0.12	2367	3527	2013
2272	RIVER KUSHAWATI NEAR BUND AT KEVONA,RIVON,SANGUEM	GOA	28.7	6.7	6.6	107	1.3	0.22	2461	3757	2013
1545	RIVER MADAI AT DABOS NAN VALPOI, GOA	GOA	27.9	7.2	6.7	89	0.9	0.06	832	1996	2013
2274	RIVER MAPUSA ON CULVERT ON HIGHWAY MAPUSANANPANAJI	GOA	29.3	4.2	6.7	192	2	0.16	4448	9286	2013
2271	RIVER SAL PAZORKHONI,CUNCOLIM(NEAR CULVERT MARGAONAN CANACONA NATIONAL HIGHWAY)	GOA	28.6	6.3	6.6	79	1.6	0.19	2830	6054	2013
2273	RIVER SAL NEAR HOTEL LEELA MOBOR,CAVELOSSIM	GOA	29.8	5.6	7.7	142	1.7	0.14	1831	3644	2013
3183	RIVER SAL AT KHAREBAND, MARGAO	GOA	28.6	2.8	6.4	424	3.2	0.35	12658	21036	2013
3184	RIVER SAL AT ORLIM BRIDGE, ORLIM	GOA	30.6	5.2	7.1	306	2.6	0.34	1411	1525	2013
3190	RIVER SINQUERIM (CANDOLIM SIDE NEAR BRIDGE)	GOA	30.3	5.6	7.7	40	1.5	0.07	4153	7130	2013
3191	RIVER SINQUERIM NEAR NERUL TEMPLE	GOA	30.4	5.5	7.7	40	1.5	0.08	7086	12282	2013
1547	RIVER TALPONA AT CANACONA, GOA	GOA	29.6	6.9	6.7	63	0.9	0.21	691	1132	2013
3188	RIVER TIRACOL AT TIRACOL	GOA	29.6	6.3	7.6	227	1.7	0.08	3622	3612	2013
1544	RIVER VALVANT AT SANKLI NAN BICHOLIM, GOA	GOA	29.5	7.1	6.6	68	1.1	0.13	4124	8167	2013
2651	AMBA RIVER AT D/S OF WAKEN BRIDGENANU/S OF JS PETROCHEMICALS, WAKENPHATA, ROHA	MAHARASHTRA	26.7	6.9	7.7	121	3.3	1	77	163	2013
1461	BHATSA AT D/S OF PISE DAM NEAR PISE VILLAGE (ULHAS), MAHARASHTRA	MAHARASHTRA	29.3	7.2	8.2	112	3.3	1	39	94	2013
2653	BHATSA RIVER AT D/S OF LIBERTY OIL MILLS, SATNEL, SHAHAPUR, THANE	MAHARASHTRA	28	6.9	7.7	103	3.7	0.57	48	103	2013
2654	BHATSA RIVER AT U/S OF LIBERTY OIL MILLS, SATNEL, SHAHAPUR, THANE	MAHARASHTRA	28.2	6.9	7.6	104	3.5	0.75	37	79	2013
1092	KALU AT ATALE VILLAGE, MAHARASHTRA	MAHARASHTRA	26.5	6.4	7.4	1003	4.3	2.89	524	753	2013
2670	KAN RIVER, NEAR SAKRI WATER WORKS, SAKRI, DHULE.	MAHARASHTRA	20.7	6.3	8.3	408	2.7	1.58	64	157	2013
1152	KUNDALIKA AT ROHA CITY, MAHARASHTRA	MAHARASHTRA	27.2	6.7	7.8	105	3.6	1	43	89	2013
2198	KUNDALIKA RIVER AT ARE KHURD ( SALINE ZONE )	MAHARASHTRA	27.5	6.3	7.6	209	4.4	1.86	48	98	2013
2671	KUNDALIKA RIVER NEAR SALAV BRIDGE (SALINA ZONE), SALAV, ROHA, RAIGAD	MAHARASHTRA	26	5.9	7.6	13768	5	1.79	166	300	2013
2672	KUNDALIKA RIVER AT DHATAV AT JACKWELL (DRINKING WATER PUMPING STATIONNANSWEET ZONE), ROHA	MAHARASHTRA	26.5	7.3	7.7	86	3.2	1	50	93	2013
2168	MITHI RIVER	MAHARASHTRA	27	3.6	7.4	6487	30.5	1.5	534	745	2013
2676	MUCHKUNDI RIVER AT WAKED,RATNAGIRI, NEAR M/S ASAHI INDIA GLASS LTD., LANJA, RATNAGIRI.	MAHARASHTRA	27.3	6.3	8.3	999	3.3	1.78	4	112	2013
1151	PATALGANGA AT SHILPHATA, MAHARASHTRA	MAHARASHTRA	28.7	7.2	7.7	125	3.3	1	39	89	2013
1462	PATALGANGA NEAR INTAKE OF MIDC W/W, MAHARASHTRA	MAHARASHTRA	28.4	7.1	7.5	127	3.4	4.4	17	63	2013
2685	PATALGANGA RIVER AT D/S OF KHARPADA BRIDGE, RAIGAD.	MAHARASHTRA	28.7	7.1	7.4	5300	38	1	388	667	2013
2686	PATALGANGA RIVER AT VYAL PUMP HOUSE , KHALAPUR, RAIGAD.	MAHARASHTRA	28.7	7.2	7.6	127	3.2	1	22	51	2013
2687	PATALGANGA RIVER AT KHALAPUR PUMPING STATION, KHALAPUR, RAIGAD.	MAHARASHTRA	28.7	7	7.6	126	3.3	1	20	63	2013
2688	PATALGANGA RIVER AT SAVROLI BRIDGE, KHALAPUR, RAIGAD.	MAHARASHTRA	28.7	7.2	7.6	126	3.4	1.89	29	64	2013
2689	PATALGANGA RIVER AT GAGANGIRI MAHARAJ TEMPLE, KHOPOLI, RAIGAD.	MAHARASHTRA	28.7	7.1	7.8	112	3.2	0.63	43	88	2013
2199	SAVITRI RIVER AT OVALE VILLAGE.	MAHARASHTRA	29.3	6.8	7.7	9590	3.6	4.57	3	124	2013
2701	SAVITRI RIVER JACKWELL AT UPSA KENDRE, NANGALWADI, MAHAD, RAIGAD	MAHARASHTRA	28.3	6.8	7.4	174	3.7	2.26	4	124	2013
2702	SAVITRI RIVER AT SHEDAV DOH, MAHAD,RAIGAD	MAHARASHTRA	28.7	6.8	7.6	2572	3.3	4.22	4	118	2013
2703	SAVITRI RIVER AT DADLI BRIDGE, DADLI, MAHAD, RAIGADH	MAHARASHTRA	29.2	6.7	7.8	6030	4.4	4.78	4	138	2013
2704	SAVITRI RIVER AT MUTHAVALI VILLAGE, MAHAD, RAIGADH	MAHARASHTRA	28.7	6.8	7.7	7207	3.9	4.25	3	120	2013
2706	SURYA RIVER, U/S OF SURYA DAM, DHAMMI, VIKRAMGAD, THANE	MAHARASHTRA	27.2	6.8	8.1	167	3.8	1	32	85	2013
2707	SURYA RIVER AT MIDC PUMPING STATION, GARVASHET, PALGHAR, THANE	MAHARASHTRA	27.2	6.8	8	173	3.5	1	53	98	2013
2708	SURYA RIVER AT INTAKE OF VASAINANVIRAR W/S SCHEME, MASVAN, PALGHAR, THANE	MAHARASHTRA	27.2	7	8	168	3.6	1	44	83	2013
2709	TANSA RIVER NEAR ROAD BRIDGE, VILLAGE DAKEWALI, WADA, THANE	MAHARASHTRA	28	6.9	7.9	131	3.5	0.75	41	96	2013
1094	ULHAS AT U/S OF BADLAPUR, MAHARASHTRA	MAHARASHTRA	26.2	7	7.6	125	3.5	0.6	33	63	2013
2162	ULHAS RIVER ATJAMBHUL WATER WORKS.	MAHARASHTRA	26.2	7.2	7.5	132	3.3	0.9	38	88	2013
2712	VAITARNA RIVER NEAR ROAD BRIDGE, GANDHARE VILLAGE, WADA, THANE.	MAHARASHTRA	28.2	7.2	7.7	119	3.3	1	35	68	2013
2164	VASHISTI RIVER AT U/S OF THREE M PAPER MILLS NEAR M/S MULTIFILMS PLASTIC PVT. LTD. AT KHERDI.	MAHARASHTRA	24.5	6.9	7.5	159	2.8	1	3	82	2013
2713	VASHISHTI RIVER AT D/S OF THREE M PAPER MILLS NEAR CHIPLUN WATER INTAKE JACKWELL, KHERDI, RATNAGIRI	MAHARASHTRA	24.5	6.7	7.7	141	3.3	3	4	90	2013
2714	VASHISHTI RIVER AT U/S OF POPHALI NEAR KONPHANSAWANE BRIDGE, CHIPLUN, RATNAGIRI	MAHARASHTRA	24.5	7.3	7.7	132	2.9	2	3	88	2013
1342	ACHENKOIL AT THUMPAMON, KERALA	KERALA	24	6.4	7.3	76	1.7	0.62	199	788	2013
1443	ACHENKOIL AT CHENNITHULA, KERALA	KERALA	24.9	6	7.1	85	1.7	0.53	262	538	2013
3465	ACHENKOIL AT KALLARAKADAVU, PATHANAMTHITTA	KERALA	24.3	6.3	7.1	69	1.3	0.57	248	593	2013
3466	ACHENKOIL AT PANDALAM (NEAR AYYAPPA TEMPLE), PATHANAMTHITTA	KERALA	24.8	6.5	7.3	76	1.6	0.55	226	545	2013
2297	R ANCHARAKANDY AT MERUVAMBA	KERALA	26.4	6.7	6.6	60	1.2	0.34	228	435	2013
2319	R ANCHARAKANDY AT MERUVAMBA	KERALA	27	7	6.6	3544	1.5	0.37	208	435	2013
2286	R AYROOR AT AYROOR BRIDGE	KERALA	26.6	6.7	7.3	51	0.8	0.35	547	1567	2013
2331	R BHARATHAPUZHA AT KUTTIPPURAM	KERALA	28.6	6.9	7.7	107	0.7	0.46	255	443	2013
2332	R BHARATHAPUZHA AT PATTAMBI	KERALA	28.8	6.7	7.9	173	0.9	0.56	191	426	2013
1154	CHALAKUDY AT PULICKALKANANDAVU, KERALA	KERALA	28	5.6	6.9	126	1.2	0.67	266	990	2013
20	CHALIYAR AT KOOLIMADU, KERALA	KERALA	27.4	7.3	7.4	70	0.8	0.31	2984	4208	2013
21	CHALIYAR AT CHUNGAPALLY, KERALA	KERALA	27.5	6.9	7.4	12754	0.8	0.29	1807	2557	2013
3464	CHALIYAR AT NILAMBUR, MALAPPURAM	KERALA	26.8	7.1	7.4	80	0.6	0.5	1921	2831	2013
1572	CHANDRAGIRI AT PADIYATHADKA, KERALA	KERALA	30	7.2	6.9	62	1.3	0.11	33	150	2013
1573	CHITRAPUZHA AT IRUMPANAM, KERALA	KERALA	28.8	3.4	6.7	2965	2.3	1.11	271	1236	2013
2295	R CORAPUZHA AT KANAYANKODE	KERALA	27.4	6.1	7.2	15871	0.9	0.25	1667	2975	2013
1564	R ITHIKKARA AT AYUR, KERALA	KERALA	24.8	6.4	7.2	120	1.9	0.77	258	618	2013
2287	R ITHIKKARA AT ITHIKKARA	KERALA	23.6	6.2	7.2	7448	2	1.01	184	483	2013
1566	R KADALUNDI AT THIRURANGADY, KERALA	KERALA	29.8	6.6	6.9	77	1.6	0.29	264	756	2013
2293	R KADALUNDI AT HAJIRAPPALLY	KERALA	30.2	6.8	7	72	1.7	0.2	249	785	2013
2337	R KADAMBAYAR AT BRAHMAPURAM	KERALA	28.2	2.9	6.7	305	2.2	1.28	403	1623	2013
2338	R KADAMBAYAR AT MANCKAKADAVU	KERALA	27.7	3	6.6	86	2	0.39	357	1319	2013
42	KALLADA AT PERUMTHOTTAMKADAVU, PUNALOOR, KERALA	KERALA	23.9	6.7	7.1	79	1.6	0.34	313	738	2013
2294	R KALLAI AT KALLAI BRIDGE	KERALA	27.4	3.6	7.3	32790	2.6	0.59	64259	112867	2013
3460	KALPATHI PUZHA AT KALPATHI, PALAKKAD	KERALA	27.8	6.1	7.8	2905	1.3	0.54	422	997	2013
3458	KARAPUZHA DAM AT WAYANAD	KERALA	26.4	6.9	7.4	112	0.5	0.35	50	67	2013
1571	R KARINGODE AT KAKKADAVU, KERALA	KERALA	29.6	7	6.9	51	1.1	0.18	44	317	2013
1155	KARAMANA AT MOONNATTUMUKKU, KERALA	KERALA	27	3.1	7.2	1416	13.2	4.41	2992	19917	2013
3471	RIVER KARAMANA AT ARUVIKARA, THIRUVANANTHAPURAM	KERALA	26.3	7	7.1	30	0.5	0.32	211	496	2013
2289	R KARUVANNURR AT KARUVANNUR BRIDGE	KERALA	30	6.1	7	59	1.8	0.58	89	282	2013
2301	R KAVVAI AT KUTTIYOL PALAM	KERALA	28	6	6.4	61	2.1	0.28	87	300	2013
2291	R KEECHERI AT VADAKKANCHERY BRIDGE	KERALA	30.1	6.3	7	105	2.8	0.37	142	543	2013
2326	R KORAYAR AT KANJIKODE	KERALA	27.9	6.9	8.1	502	0.9	0.72	382	615	2013
1569	R KUPPAM AT THALIPARAMBA, KERALA	KERALA	27	5.9	6.7	14662	1.5	0.52	144	377	2013
2298	R KUPPAM AT RAYAROM	KERALA	26	7.8	6.8	49	1.4	0.3	122	319	2013
1567	R KUTTIYADE AT KUTTIYADY ESTATE, KERALA	KERALA	27.7	7.1	7.4	380	1	0.14	1527	66382	2013
1568	R MAHE AT VALAYAM, KERALA	KERALA	27.1	7.3	7.2	67	0.9	0.38	6490	3471	2013
2285	R MAMOM AT MAMOM BRIDGE	KERALA	26.5	6.2	7.2	51	0.8	0.23	331	942	2013
1340	MANIMALA AT KALLOOPARA, KERALA	KERALA	28.5	7.2	6.8	69	1.2	0.45	706	941	2013
1384	MANIMALA AT THONDRA, KERALA	KERALA	28.7	6.9	6.7	75	2.5	0.4	526	701	2013
3459	MANIYANKODE PUZHA AT MANIYANKODE BRIDGE, WAYANAD	KERALA	25.7	6.3	7.4	113	0.6	0.88	98	128	2013
2307	R MANJESWAR AT BAJRAKKARA BR.	KERALA	29.3	7.6	6.8	79	1.6	0.31	48	109	2013
1339	MEENACHIL AT KIDANGOOR, KERALA	KERALA	27	7	7.2	57	0.6	0.46	2117	3558	2013
2304	R MOGRAL AT MOGRAL BR.	KERALA	30.9	5.9	7	22576	1.5	0.35	42	253	2013
43	MUVATTAPUZHA AT VETTIKKATTUMUKKU, KERALA	KERALA	27.1	6.8	7.2	105	0.6	0.39	1200	2392	2013
2302	R NEELASWARAM AT NAMBIARKAL DAM	KERALA	30.3	6.3	6.7	2315	1.3	0.17	55	278	2013
1570	R NEELESWARAM AT HOSDURG, KERALA	KERALA	30.4	6.4	6.9	18569	1	0.27	40	277	2013
1563	R NEYYAR AT AMARAVILA, KERALA	KERALA	26.2	6.6	7.3	45	0.6	0.39	228	940	2013
2284	R NEYYAR AT ARUVIPURAM	KERALA	26.2	6.9	7.2	42	0.5	0.18	151	774	2013
2288	R PALLICKAL AT NELLIMUKAL	KERALA	25.1	6	7.3	92	1.7	0.56	256	597	2013
1156	PAMBA AT CHENGANNUR, KERALA	KERALA	27.4	6.1	7.2	59	0.7	1.04	181	311	2013
1341	PAMBA AT THAKAZHY, KERALA	KERALA	28.1	4.5	6.9	1190	0.7	1.17	218	388	2013
1565	PAMBA DOWN, KERALA	KERALA	28.3	4.2	7	69	0.6	1.04	240	420	2013
17	PERIYAR NEAR ALWAYENANELOOR, KERALA	KERALA	28.2	6	7	5569	2.2	0.68	473	1894	2013
18	PERIYAR AT KALADY, KERALA	KERALA	27.2	7.3	7	34	1	0.27	234	927	2013
1338	PERIYAR AT SEWAGE DISCHARGE POINT, KERALA	KERALA	27.4	6.3	7	44	1.6	0.32	487	1876	2013
2333	RIVER PERIYAR AT MUPPATHADAM	KERALA	28.2	6.4	7.2	49	1.4	0.23	362	1357	2013
2334	RIVER PERIYAR AT PATHALAM	KERALA	27.9	5.9	7	3272	2.2	0.62	330	1284	2013
2335	R PERIYAR AT KALAMASSERY	KERALA	27.3	4.6	7	65	1.7	0.28	631	1937	2013
2336	R PERIYAR AT PURAPPALLIKAVU	KERALA	28.2	6.5	6.9	4650	2	1	340	1573	2013
3468	PERIYAR AT KWA INTAKENAN ALUVA, ERNAKULAM	KERALA	28.2	6.5	7	42	1.4	1	249	1221	2013
2300	R PERUVAMBA AT CHANDAPPURA	KERALA	26.7	6.4	6.4	45	1.2	1	142	376	2013
2303	R PULLUR AT PULLUR BR.	KERALA	28	6	6.1	56	1.2	0	136	438	2013
2290	R PUZHACKAL AT PUZHACKAL BRIDGE	KERALA	29.7	5.3	6.8	99	2.8	0.79	106	523	2013
2299	R RAMAPURAM AT RAMAPURAM BRIDGE	KERALA	28.2	3.6	6.5	22131	1.8	0.95	105	261	2013
2305	R SHRIYA AT ANGADIMOGARU	KERALA	28.9	6.9	6.7	66	1.8	0	93	205	2013
2296	R THALLASSERY AT PATHIPPALAM	KERALA	26.4	6	6.6	67	1.5	3.69	168	398	2013
2292	R THIRUR AT THALAKKADATHUR BRIDGE	KERALA	30	4.9	6.8	9107	1.6	1	208	614	2013
2306	R UPPALA AT UPPALA BR.	KERALA	30.8	6.3	7	18931	1.4	1	34	201	2013
3473	RIVER VALAPATTANAM AT PARASSINIKADAVU, KANNUR	KERALA	27.8	6.6	6.8	15525	1.1	0.06	149	347	2013
1442	VAMANAPURAM, KERALA	KERALA	26.7	7.1	7.5	46	0.8	1	239	1097	2013
1448	NAGAVALLI AT THOTAPALLI REGULATOR, A.P.	ANDHRA PRADESH	27	6	7.3	432	1.2	3	3	78	2013
2352	RIVER VAMSHADHARA, KALINGAPATNAM,VIZIANAGARAM	ANDHRA PRADESH	26.8	6.1	7.7	328	1.2	1	3	211	2013
3080	U/S OF KARAKAVAGU AT PALONCHA, KHAMMAM, A.P.	ANDHRA PRADESH	19	5.8	7.8	707	0.6	0.85	2	1100	2013
3081	D/S OF KARAKAVAGU AT PALONCHA, KHAMMAM, A.P.	ANDHRA PRADESH	21.4	6.1	8	674	0.9	1	2	1260	2013
1444	KALI AT D/S WEST COAST PAPER MILL, KARNATAKA	KARNATAKA	27.1	7.3	7.3	164	2.3	1	115	336	2013
2780	KALI AT U/S OF WCPM, DANDELI, KARNATAKA	KARNATAKA	26.3	7.6	7.4	122	2.4	1	223	834	2013
1894	KUMARADHARA NAN U/S OF UPPINAGADY TOWN BEFORE CONFLUENCE WITH RIVER NETHRAVATHI	KARNATAKA	28.3	6.5	7.1	95	1	0	156	212	2013
1892	NETRAVATHI U/S OF DHARMASTALA AT WATER SUPPLY INTAKE POINT	KARNATAKA	27.9	6.5	7.1	56	1	0	30	79	2013
2423	BUDHABALANGA, D/S OF BARIPADA TOWN	ORISSA	23.4	7.5	7.8	237	1.4	0.89	8281	18918	2013
2424	BUDHABALANGA AT BALASORE D/S	ORISSA	23.5	7.6	7.6	3688	2.3	2.66	19264	32918	2013
2425	RIVER KERANDI(INTAKE WELL OF NALCO REFINARY, HAL, SUNABEDA)	ORISSA	22.4	7.3	7.5	82	1.2	1.58	15816	17512	2013
2422	NAGAVALLI AT PENTA U/S, JAYKAYPUR TOWN	ORISSA	26.8	7.5	8	202	1.4	1.89	11771	23191	2013
1642	NAGAVALLI AT JAYKAYPUR D/S, ORISSA	ORISSA	26.5	7.3	7.9	232	2.9	2.23	9026	30836	2013
1643	NAGAVALLI AT RAYAGADA D/S, ORISSA	ORISSA	22	7.4	7.9	246	2.3	1.9	1850	3900	2013
1455	RUSHIKULYA AT GANJAM U/S, ORISSA	ORISSA	27.6	6.9	8.1	3960	2	2.26	19058	22523	2013
1456	RUSHIKULYA AT GANJAM D/S, ORISSA	ORISSA	26.8	7	8	28222	1.8	2.54	16613	10469	2013
2426	VANSADHARA AT MUNIGUDA (D/S OF M/S VEDANTAALUMINA PROJECT)	ORISSA	25.6	7.2	7.8	201	1.3	1.59	29937	31034	2013
2427	VANSADHARA ATGUNUPUR (INTERSTATE BOUNDRY)	ORISSA	26.5	7.3	8	221	1.2	2.26	16103	5289	2013
1685	ARASALAR RIVER KARAIKAL REGION, PONDICHERRY	PONDICHERRY	24	NAN	7.8	NAN	1	1	NAN	NAN	2013
2442	GAUTAMINANGODAVARI RIVER	PONDICHERRY	28	8	7.7	401	NAN	1	NAN	NAN	2013
2443	GAUTAMINANGODAVARI RIVER	PONDICHERRY	28	8	8.2	1886	4	1	NAN	NAN	2013
2444	CORINGA RIVER	PONDICHERRY	28	7	8.2	742	5	1	NAN	NAN	2013
2445	MAHE RIVER	PONDICHERRY	27	7	6.4	149	4	1	NAN	NAN	2013
1450	PALAR AT VANIYAMBADI WATER SUPPLY HEAD WORK, TAMILNADU	TAMILNADU	27.8	6.7	7.5	1088	1.7	0	194	474	2013
1159	TAMBIRAPARANI AT BDG.NR. MADURA COATS LTD.PAPAVINASAM,TAMILNADU	TAMILNADU	23.4	7.2	6.5	73	3.1	0	19	59	2013
1160	TAMBIRAPARANI AT CHERANMADEVI,CAUSE WAY,TAMILNADU	TAMILNADU	25.4	6.7	6.3	98	3.3	1.5	21	74	2013
1161	TAMBIRAPARANI AT TIRUNELVELI,COLLECTORATE,TAMILNADU.	TAMILNADU	26.3	6.3	6.5	143	4	4	38	124	2013
1162	TAMBIRAPARANI AT MURAPPANADU, TAMILNADU	TAMILNADU	29	6.6	6.9	260	5.4	1	17	53	2013
1328	TAMBIRAPARANI AT PAPPANKULAM,TAMILNADU	TAMILNADU	24.6	7.1	6.3	71	3.5	1	24	82	2013
1329	TAMBIRAPARANI AT RAIL BDG. NR. AMBASAMUDAM, TAMILNADU	TAMILNADU	23.5	6.9	6.3	65	3.5	0	17	52	2013
1330	TAMBIRAPARANI AT ARUMUGANERI, TAMILNADU	TAMILNADU	29	7.3	7.1	607	3.6	0.88	33	104	2013
3025	TAMBIRAPARANI AT ERAL, THOTHUKUDI, TAMILNADU	TAMILNADU	27	6.1	7	446	5.2	0.56	26	77	2013
3026	TAMBIRAPARANI AT KALLIDAI KURICHI, TIRUNELVELI, TAMILNADU	TAMILNADU	24	6.9	6.4	94	3.2	1.59	20	65	2013
3027	TAMBIRAPARANI AT SRIVAIKUNTAM, D/S OF SK ANAICUT, TIRUNELVELI, TAMILNADU	TAMILNADU	28.7	6.8	6.8	451	9.4	0.55	22	58	2013
3028	TAMBIRAPARANI AT VELLAKOIL, TIRUNELVELI, TAMILNADU	TAMILNADU	26.3	6	6.6	169	3.9	2	22	84	2013
3029	TAMBIRAPARANI AT SIVALAPERI, CONFLUENCE POINT OF KUTTRALAM FALLS, D/S OF PALAYAMKOTTAI, TIRUNELVELI, TAMILNADU	TAMILNADU	25.7	6.5	6.7	187	3.3	3	32	113	2013
3023	VASISTA AT SALEM, D/S OF SAGO INDUSRIES EFFLUENT, TAMILNADU	TAMILNADU	26.8	3.4	7.8	2577	164.9	1.5	148825783	160405392	2013
NAN	NAN	NAN	NAN	NAN	NAN	NAN	NAN	NAN	NAN	NAN	2013
1023	GHAGGAR AT MUBARAKPUR REST HOUSE (PATIALA), PUNJAB	PUNJAB	23.3	5.5	7.2	636	9.7	4	1328	4975	2013
1024	GHAGGAR AT 100M D/S CONF. WITH R. SARASWATI (PATIALA),PUNJAB	PUNJAB	22.8	4.7	7.3	1088	23.8	4	28250	56000	2013
1295	GHAGGAR NEAR BANKARPUR,DERA BASSI,PUNJAB	PUNJAB	23.3	5.3	7.2	689	11.3	4	1350	6025	2013
1473	GHAGGAR AT RATANHERI, D/S OF PATIALA NADI (AFTER CONFL.), PUNJAB	PUNJAB	21.8	4.9	7.3	1267	23.5	3	24750	54250	2013
1698	D/S CHHATBIR, PUNJAB	PUNJAB	24.3	5.3	7.4	852	13	4	13775	26750	2013
1699	U/S DHAKANSU NALLAH, PUNJAB	PUNJAB	23.5	4.9	7.5	977	16.5	5	12375	30500	2013
1700	D/S DHAKANSU NALLAH, PUNJAB	PUNJAB	24	4.4	7.4	1256	24.8	6	25250	55250	2013
1701	D/S JHARMAL NADI, PUNJAB	PUNJAB	23.5	4.8	7.2	1021	20.3	4	22875	43700	2013
1702	U/S JHARMAL NADI, PUNJAB	PUNJAB	23.3	5.1	7.3	971	14.8	5	2125	8425	2013
1703	GHAGGER AT MOONAK, PUNJAB	PUNJAB	22.5	4.6	7.4	1284	24.3	4	21500	50000	2013
1704	D/S SARDULGARH, PUNJAB	PUNJAB	26	4	7.4	1096	26	3	31750	57500	2013
1705	U/S SARDULGARH, PUNJAB	PUNJAB	25.8	4.4	7.3	1002	21.5	4	21000	43750	2013
1025	GHAGGAR GHNAN1 AT ROAD BRDG. SIRSA,DEBWALI ROAD,HARYANA	HARYANA	NAN	NAN	6.9	910	13	0	NAN	NAN	2013
1026	GHAGGAR GHNAN2 AT CHANDARPUR SYPHON, HARYANA	HARYANA	NAN	NAN	6.5	930	15	0	NAN	NAN	2013
1884	RIVER GHAGGAR AT D/S OF SURAJPUR	HARYANA	NAN	5	7.3	NAN	33.9	0	NAN	NAN	2013
1887	GHAGGAR BEFORE OTTU WEIR (BEFORE MIXING OF SATLUJ CANAL WATER) (HARYANA)	HARYANA	NAN	NAN	6.7	960	18	0	NAN	NAN	2013
1718	GAGGAR RIVER WHEN ENTERING IN RAJASTHAN FROM HARYANA NEAR RD NO. 629, RAJASTHAN	RAJASTHAN	30.7	4.8	7.6	295	0.8	0	4	9	2013
1871	RIVER MARKANDA AT PAONTA, DISTT. SIRMOUR, H.P.	HIMACHAL PRADESH	20.3	7.1	7.5	293	1.3	0	9	19	2013
2624	MARKANDA U/S KALA AMB	HIMACHAL PRADESH	20.7	7.1	7.5	316	1.4	0	13	22	2013
2625	MARKANDA D/S KALA AMB/ BOUNDARY OF HARYANA	HIMACHAL PRADESH	20.8	6.6	7.5	274	1.6	0	14	24	2013
1870	RIVER SUKHANA AT PARWANOO, DISTT. SOLAN, H.P.	HIMACHAL PRADESH	20.6	4.9	7.4	407	16.3	0	51	120	2013
2947	RIVER JAWAI AT JAWAI DAM, SIROHI, RAJASTHAN	RAJASTHAN	28	4.9	8.3	603	1	0	4	5	2013
1717	KODRA DAM, MOUNT ABU, RAJASTHAN	RAJASTHAN	23.4	5.5	7.4	138	0.8	0	4	6	2013
2948	RIVER BANDI AT HEMAWAS DAM, PALI, RAJASTHAN	RAJASTHAN	25.3	5.5	8.1	625	1.1	0	4	6	2013
1719	GAGGAR RIVER D/S HANUMANGARH NEAR 2 KNJ NAI ABADI, MAKKASR, RAJASTHAN	RAJASTHAN	31.1	5	7.3	305	1.7	0	4	12	2013
2949	RIVER LUNI AT RANAKPUR DAM, RANAKPUR, PALI, RAJASTHAN	RAJASTHAN	26.3	5.6	8.1	552	1.1	0	4	6	2013
3305	RIVER BANJAR AT MALANJKHAND NEAR W/S INTAKE POINT, JABALPUR	MADHYA PRADESH	22	7.3	7.3	402	2.1	0	4	32	2013
3383	BUGI RIVER AT MIBANPARA, SOUTH GARO HILLS	MEGHALAYA	24.4	7.2	7.3	99	2.2	1	26	57	2013
3384	BUGI RIVER AT DALU, SOUTH GARO HILLS	MEGHALAYA	23.7	7.2	7.4	102	2.2	1	25	56	2013
3380	DAMRING RIVER (KRISHNEI RIVER) AT RESUBELPARA, EAST GARO HILLS	MEGHALAYA	24.6	7.6	7.2	72	1.8	2.56	24	57	2013
1632	GANOL RIVER TURA, MEGHALAYA	MEGHALAYA	23.1	7.1	7.5	131	2.2	3.2	239	413	2013
1428	KYRHUKHLA NEAR SUTNGA KHLIERIAT,JAINTIA HILLS DT.,MEGHALAYA	MEGHALAYA	21.7	5.2	2.9	682	7.8	1.5	16	30	2013
3369	KYNSHI RIVER AT SOHIONG, WEST KHASI HILLS	MEGHALAYA	18.2	7.3	7.1	47	1.3	2	15	48	2013
3370	KYNSHI RIVER AT NANGKHNUM, WEST KHASI HILLS	MEGHALAYA	18.8	7.6	7.2	52	1.2	2	16	36	2013
3371	KYNSHI RIVER AT RANIKOR, WEST KHASI HILLS	MEGHALAYA	23.8	8	6.9	64	1.8	3.38	23	49	2013
3372	RILANG RIVER	MEGHALAYA	17.8	7.9	7.3	46	1.4	1	12	29	2013
3373	WAH BLEI	MEGHALAYA	18.7	7.4	7.2	53	1.9	3	14	32	2013
3374	WAH BLEI	MEGHALAYA	18.8	7.7	7.2	55	1.6	3	15	63	2013
3375	LUKHA RIVER	MEGHALAYA	21.3	6.8	2.7	1074	3.2	2.33	4	11	2013
3376	LUKHA RIVER	MEGHALAYA	22.6	7.1	6.5	237	3.8	4.56	674	1072	2013
3381	MANDA RIVER (DUDHAI RIVER) AT JAMPA, EAST GARO HILLS	MEGHALAYA	25.2	7.8	7.2	50	1.6	1.77	20	41	2013
3382	MANDA RIVER (DUDHAI RIVER) AT WAGAISI, EAST GARO HILLS	MEGHALAYA	24.8	7.3	7.3	71	2	2.66	21	47	2013
3377	MYNTANG RIVER AT NARTIANG, JAYANTIA HILLS	MEGHALAYA	19.9	7.3	7	91	1.8	3.3	20	45	2013
3378	MYNTANG RIVER AT MYNSO, JAYANTIA HILLS	MEGHALAYA	20.7	7.4	7.1	49	1.7	2.44	19	42	2013
1631	MYNTDU RIVER JOWAI, MEGHALAYA	MEGHALAYA	20.6	6.5	7.1	99	2.7	3.56	1967	2722	2013
3379	MYNTDU RIVER AT LESHKA, JAYANTIA HILLS	MEGHALAYA	21.5	7.5	5.7	50	1.5	2.21	10	23	2013
3367	NONBAH RIVER AT NANGSTOIN MARKE, WEST KHASI HILLS	MEGHALAYA	17.7	5.8	6.9	68	3.1	4.9	197	463	2013
3368	NONBAH RIVER AT NANGSTOIN MARKE, WEST KHASI HILLS	MEGHALAYA	17.9	6.9	7.2	44	1.4	2.66	14	33	2013
1633	SIMSANG RIVER WILLIAMNAGAR, MEGHALAYA	MEGHALAYA	23.9	7.8	7.3	93	1.9	2.99	264	444	2013
3353	UMIAM MAWPHLANG RIVER AT NONGKREM, EAST KHASI HILLS	MEGHALAYA	18	6.6	7	66	2.3	4	29	63	2013
3354	UMIAM MAWPHLANG RIVER AT UMTYNGNGAR, EAST KHASI HILLS	MEGHALAYA	18.4	7.6	7.1	53	1.7	3	23	53	2013
3355	UMIAM MAWPHLANG RIVER AT MAWPHLANG, EAST KHASI HILLS	MEGHALAYA	18.8	7.8	7	47	1.4	2	8	35	2013
3356	UMIAM MAWPHLANG RIVER AT SHELLA, EAST KHASI HILLS	MEGHALAYA	24.8	7.7	7.4	128	1.6	3.32	25	56	2013
3350	UMKHEN AT WAHKDAIT	MEGHALAYA	19.3	7.1	7	54	1.8	2.58	20	43	2013
3351	UMKHEN AT KSEHPONGDENG	MEGHALAYA	20.6	7.4	7	69	1.6	3.3	17	87	2013
3352	UMKHEN RIVER AT DIENGPASOH, EAST KHASI HILLS	MEGHALAYA	20.7	7.5	7.2	58	1.6	2.25	21	46	2013
3359	UMKHRAH RIVER AT DEMTHRING, SHILLONG	MEGHALAYA	18.4	3.1	7.2	401	21.8	19	22556	31444	2013
3360	UMKHRAH RIVER ATUMKALIAR, SHILLONG	MEGHALAYA	19.1	4.7	7.2	202	13.6	15	13444	20056	2013
3361	UMKHRAH RIVER ATMAWLAI, SLAUGHTER	MEGHALAYA	19.7	2.1	7.2	303	37.2	18.2	39444	62333	2013
3362	UMKHRAH RIVER AT MAWPDANG, MAWLAI	MEGHALAYA	20.1	1.8	7.2	394	40.6	15.4	57222	96944	2013
3357	UMNGOT RIVER AT SMIT, EAST KHASI HILLS	MEGHALAYA	17.6	7.2	6.9	55	1.7	3.04	26	56	2013
3358	UMNGOT RIVER AT DAWKI, EAST KHASI HILLS	MEGHALAYA	22.7	7.9	7.1	55	1.2	3.55	23	50	2013
3363	UMSHYRPI RIVER AT RISA COLONY, EAST KHASI HILLS	MEGHALAYA	17.9	6.9	6.9	52	2.2	3.48	1576	45	2013
3364	UMSHYRPI RIVER AT LAW COLLEGE, DHANKETI, EAST KHASI HILLS	MEGHALAYA	18.9	1.9	7	306	34.2	17.9	48278	85667	2013
3365	UMSHYRPI RIVER AT UMSHYRPI BRIDGE, EAST KHASI HILLS	MEGHALAYA	19.4	4.5	7.1	196	15.5	11	48611	43333	2013
1427	UMTREW AT BYRNIHAT EAST, MEGHALAYA	MEGHALAYA	23.7	7.2	7.1	107	6.7	5.56	303	476	2013
3366	UMTREW RIVER AT UMRAN, RINAN BHOI	MEGHALAYA	22.7	7.5	7	82	2.1	3.02	45	122	2013
2050	TLAWNG UPSTREAM AIZAWL	MIZORAM	23.6	7.1	7.5	189	1.9	1	NAN	NAN	2013
2051	TLAWNG DOWNSTREAM AIZAWL	MIZORAM	23.8	7	7.6	197	1.8	1	NAN	NAN	2013
2052	TUIRIAL UPPER CATCHMENT	MIZORAM	23.5	7.2	7.9	158	1.9	0.95	NAN	NAN	2013
2053	TUIRIAL LOWER CATCHMENT	MIZORAM	23.5	6.5	7.8	161	1.8	0.99	NAN	NAN	2013
1403	GUMTI AT U/S SOUTH TRIPURA,TRIPURA	TRIPURA	27.4	6.6	7.7	165	1.7	0	280	325	2013
1404	GUMTI AT D/S SOUTH TRIPURA, TRIPURA	TRIPURA	21.9	6.7	7.8	167	4.8	1	440	520	2013
1726	CHANDRAPUR, AGARTALA D/S OF HAORA RIVER, TRIPURA	TRIPURA	27.5	6.6	7.7	183	3.7	1.55	415	575	2013
1393	DAMANGANGA AT D/S OF MADHUBAN	DAMAN & DIU	31	7.1	7.8	151	8	0.08			2012
1150	DAMANGANGA AT KACHIGAON U\S AT GIDC WIER	GUJARAT	28	7.2	7.4	319	0.7	0.18	5	10	2012
1865	RIVER DHADAR AT KOTHADA	GUJARAT	27	6.2	8.4	894	9	0.38	140	350	2012
1434	AMLAKHADI AFTER CONFL. OF W. WATER FROM ANKLESHWAR	GUJARAT	30	2.2	8	1835	17.9	0.86	10478	25478	2012
1980	AMLAKHADI AT PUNGAM ANKLESHWAR DISTT BHARUCH	GUJARAT	31	2	7.7	3165	32.3	3.44	11498	15173	2012
1149	KOLAK AT PATALIA BDG	GUJARAT	29	2.4	7.6	1500	6.2	1.31	3	13	2012
1399	ZUARI AT D/S OF PT. WHERE KUMBARJRIA CANAL JOINS	GOA	31	5.9	7.2	52	2.1	0.08		90	2012
1475	ZUARI AT PANCHAWADI	GOA	30	6.1	6.8	408	1.3	0.17	1300	3808	2012
3181	RIVER ZUARI AT BORIM BRIDGE	GOA	30	5.5	6.9	143	1.3	0.09	4100	11113	2012
3182	RIVER ZUARI AT MARCAIM JETTY	GOA	29	5.4	7.2	60	1.5	0.08	428	2309	2012
1400	MANDOVI AT NEGHBOURHOOD OF PANAJI	GOA	29	5.8	7.2	34	5.3	0.17	855	3322	2012
1476	MANDOVI AT TONCA, MARCELA	GOA	29	5.9	6.7	125	1.5	0.14	1638	5793	2012
3185	MANDOVI AT AMONA BRIDGE	GOA	28	6.4	6.7	175	1.3	0.1	772	3636	2012
3186	RIVER MANDOVI AT IFFI JETTY	GOA	30	6.2	7.7	39	1.3	0.06	1296	4517	2012
3187	MANDOVI NEAR HOTEL MARRIOT	GOA	30	6.1	7.8	39	1.5	0.06	1032	5840	2012
1543	KALNA AT CHANDELNAN PERNEM	GOA	27	7.3	6.9	61	0.7	0.09	1430	4388	2012
1548	RIVER ASSONORA AT ASSONORA	GOA	28	6.8	6.6	71	1.5	0.14	2495	3949	2012
2276	BICHOLIM VARAZAN NAGAR, BICHOLIM	GOA	29	7.4	6.5	129	2.3	0.49	5868	16691	2012
2275	RIVER CHAPORA NEAR ALORNA FORT ,PERNEM	GOA	28	7	6.8	503	1.6	0.66	965	2404	2012
3189	RIVER CHAPORA AT SIOLIM	GOA	29	6.3	7.5	31	1.6	0.06	1466	4267	2012
1546	KHANDEPAR AT OPA NAN PONDA	GOA	29	7.1	6.8	70	0.8	0.17	716	3567	2012
2270	KHANDEPAR AT CODLI NR BDG, U/S OPA WATERWORKS,SANGUEM	GOA	30	7.3	6.8	69	1.2	0.12	457	2446	2012
2272	RIVER KUSHAWATI NEAR BUND AT KEVONA,RIVON,SANGUEM	GOA	28	6.7	6.6	118	1	0.22	1104	3496	2012
1545	RIVER MADAI AT DABOS NAN VALPOI	GOA	28	7.4	6.8	80	1.3	0.06	274	1404	2012
2274	RIVER MAPUSA ON CULVERT ON HIGHWAY MAPUSANANPANAJI	GOA	29	4.5	6.6	250	2.4	0.16	1572	5889	2012
2271	SAL PAZORKHONI, CUNCOLIM (NEAR CULVERT MARGAONAN CANACONA NATIONAL HIGHWAY)	GOA	28	6.1	6.9	74	1.8	0.19	1074	3937	2012
2273	RIVER SAL NEAR HOTEL LEELA MOBOR,CAVELOSSIM	GOA	30	5.9	7.3	44	1.6	0.14	962	2794	2012
3183	SAL AT KHAREBAND, MARGAO	GOA	30	2.4	6.5	195	4.8	0.35	7980	14217	2012
3184	SAL AT ORLIM BRIDGE, ORLIM	GOA	31	4	6.8	207	1.8	0.34	818	2280	2012
3190	RIVER SINQUERIM (CANDOLIM SIDE NEAR BRIDGE)	GOA	29	5.4	7.6	40	1.6	0.07	290	1330	2012
3191	RIVER SINQUERIM NEAR NERUL TEMPLE	GOA	30	5.3	7.6	41	1.4	0.08	952	2517	2012
1547	RIVER TALPONA AT CANACONA	GOA	29	7	6.9	54	0.8	0.21	667	3059	2012
3188	RIVER TIRACOL AT TIRACOL	GOA	29	5.9	7.7	44	2.1	0.08	1200	831	2012
1544	VALVANT AT SANKLI NAN BICHOLIM	GOA	29	7.1	6.5	60	1.7	0.13	2926	8163	2012
2651	AMBA AT D/S OF WAKEN BRIDGENANU/S OF JS PETROCHEMICALS, WAKENPHATA, ROHA	MAHARASHTRA	29	6.9	7.7	99	3.3	0.56	53	123	2012
1461	BHATSA AT D/S OF PISE DAM NEAR PISE VILLAGE (ULHAS)	MAHARASHTRA	30	6.6	7.9	123	3.2	0.52	44	104	2012
2653	BHATSA AT D/S OF LIBERTY OIL MILLS, SATNEL, SHAHAPUR,THANE	MAHARASHTRA	27	6.6	7.7	220	3.6	0.65	25	77	2012
2654	BHATSA AT U/S OF LIBERTY OIL MILLS, SATNEL, SHAHAPUR, THANE	MAHARASHTRA	27	6.8	7.7	219	3.4	0.63	23	75	2012
1092	KALU AT ATALE VILLAGE	MAHARASHTRA	27	4.8	7.2	5429	8.4	2.08	177	408	2012
2670	KAN RIVER, NEAR SAKRI WATER WORKS, SAKRI, DHULE.	MAHARASHTRA	23	6.4	8	493	4.2	3.91	17	68	2012
1152	KUNDALIKA AT ROHA CITY	MAHARASHTRA	29	6.8	7.6	100	3	0.54	124	295	2012
2198	KUNDALIKA RIVER AT ARE KHURD ( SALINE ZONE )	MAHARASHTRA	29	6.7	7.5	316	4.6	0.6	47	132	2012
2671	KUNDALIKA RIVER NEAR SALAV BRIDGE (SALINA ZONE), SALAV, ROHA, RAIGAD	MAHARASHTRA	28	5.8	7.9	37227	9.5	1.42	231	451	2012
2672	KUNDALIKA AT DHATAV AT JACKWELL (DRINKING WATER PUMPING STATIONNANSWEET ZONE), ROHA	MAHARASHTRA	29	6.9	7.7	84	3.1	0.42	69	168	2012
2168	MITHI RIVER	MAHARASHTRA	25	4.9	7.6	21254	55.5	2.18	560	964	2012
2676	MUCHKUNDI RIVER AT WAKED, NEAR M/S ASAHI INDIA GLASS LTD., LANJA, RATNAGIRI.	MAHARASHTRA	28	6.9	7.9	312	2.7	1.58	4	107	2012
1151	PATALGANGA AT SHILPHATA	MAHARASHTRA	29	6.8	7.5	146	3	0.6	124	241	2012
1462	PATALGANGA NEAR INTAKE OF MIDC W/W	MAHARASHTRA	29	6.7	7.3	127	2.9	0.59	100	209	2012
2685	PATALGANGA RIVER AT D/S OF KHARPADA BRIDGE, RAIGAD.	MAHARASHTRA	29	5.6	6.9	432	4.5	1.72	58	173	2012
2686	PATALGANGA RIVER AT VYAL PUMP HOUSE , KHALAPUR, RAIGAD.	MAHARASHTRA	29	6.5	7.3	126	3	0.59	132	284	2012
2687	PATALGANGA RIVER AT KHALAPUR PUMPING STATION, KHALAPUR, RAIGAD.	MAHARASHTRA	30	7.1	7.5	128	3	0.6	136	297	2012
2688	PATALGANGA RIVER AT SAVROLI BRIDGE, KHALAPUR, RAIGAD.	MAHARASHTRA	30	6.4	7.3	129	3.1	0.6	68	191	2012
2689	PATALGANGA AT GAGANGIRI MAHARAJ TEMPLE, KHOPOLI, RAIGAD.	MAHARASHTRA	29	6.9	7.7	129	2.9	0.55	135	268	2012
2696	PEHLAR DAM ON PEHLAR INLET OF WATER WORKS, VASAI, THANE.	MAHARASHTRA	25	7	7.9	153	2.9	0.55	30	86	2012
2199	SAVITRI RIVER AT OVALE VILLAGE.	MAHARASHTRA	30	6.4	7.6	10165	3.7	2.14	5	139	2012
2701	SAVITRI JACKWELL AT UPSA KENDRE, NANGALWADI, MAHAD, RAIGAD	MAHARASHTRA	30	6.9	7.7	307	2.8	3.6	4	123	2012
2702	SAVITRI RIVER AT SHEDAV DOH, MAHAD,RAIGAD	MAHARASHTRA	31	6.3	7.7	322	3.5	1.1	4	116	2012
2703	SAVITRI RIVER AT DADLI BRIDGE, DADLI, MAHAD, RAIGADH	MAHARASHTRA	30	6.5	7.5	5835	3.4	1.72	4	126	2012
2704	SAVITRI RIVER AT MUTHAVALI VILLAGE, MAHAD, RAIGADH	MAHARASHTRA	30	6.3	7.4	9245	4.7	2	4	134	2012
2706	SURYA RIVER, U/S OF SURYA DAM, DHAMMI, VIKRAMGAD, THANE	MAHARASHTRA	28	6.5	8.1	1907	4	0.55	46	115	2012
2707	SURYA AT MIDC PUMPING STN, GARVASHET, PALGHAR, THANE	MAHARASHTRA	28	7	8	1896	3.5	0.64	190	245	2012
2708	SURYA RIVER AT INTAKE OF VASAINANVIRAR W/S SCHEME, MASVAN, PALGHAR, THANE	MAHARASHTRA	28	7	8	206	2.9	0.56	31	74	2012
2709	TANSA RIVER NEAR ROAD BRIDGE, VILLAGE DAKEWALI, WADA, THANE	MAHARASHTRA	27	6.8	7.8	239	3.3	0.56	33	77	2012
1093	ULHAS AT U/S OF NRC BUND AT MOHANE	MAHARASHTRA	27	6.4	7.6	152	3.2	0.96	62	142	2012
1094	ULHAS AT U/S OF BADLAPUR	MAHARASHTRA	26	6.7	7.7	146	3	0.89	30	73	2012
2162	ULHAS ATJAMBHUL WATER WORKS	MAHARASHTRA	27	6.7	7.6	137	2.9	0.76	24	64	2012
2712	VAITARNA NR RD BDG, GANDHARE VILLAGE, WADA, THANE.	MAHARASHTRA	28	6.6	7.8	228	3.5	0.57	30	79	2012
2164	VASHISTI AT U/S OF THREE M PAPER MILLS NEAR M/S MULTIFILMS PLASTIC PVT. LTD. AT KHERDI.	MAHARASHTRA	23	7	7.7	409	2.4	0.93	4	112	2012
2713	VASHISHTI AT D/S OF THREE M PAPER MILLS NR CHIPLUN WATER INTAKE JACKWELL,KHERDI,RATNAGIRI	MAHARASHTRA	22	6.8	7.6	263	2.9	0.81	4	123	2012
2714	VASHISHTI RIVER AT U/S OF POPHALI NEAR KONPHANSAWANE BRIDGE, CHIPLUN, RATNAGIRI	MAHARASHTRA	23	6.9	7.5	338	2.3	3.93	4	108	2012
1342	ACHENKOIL AT THUMPAMON	KERALA	26	7	7.2	79	0.8	0.62	279	637	2012
1443	ACHENKOIL AT CHENNITHULA	KERALA	26	6.6	7	67	1.1	0.53	275	670	2012
3465	ACHENKOIL AT KALLARAKADAVU, PATHANAMTHITTA	KERALA	26	6.6	7.3	59	0.7	0.57	281	541	2012
3466	ACHENKOIL AT PANDALAM (NEAR AYYAPPA TEMPLE),PATHANAMTHITTA	KERALA	26	6.2	7.3	66	0.8	0.55	303	609	2012
2297	ANCHARAKANDY AT MERUVAMBA	KERALA	26	7.1	7	67	1	0.34	170	538	2012
2319	ANCHARAKANDY AT MERUVAMBA	KERALA	26	7	6.7	5341	1.1	0.37	158	528	2012
2286	R AYROOR AT AYROOR BRIDGE	KERALA	29	6.7	7.3	89	1.1	0.35	1163	2025	2012
2331	BHARATHAPUZHA AT KUTTIPPURAM	KERALA	28	6.2	7.3	136	1	0.46	296	676	2012
2332	R BHARATHAPUZHA AT PATTAMBI	KERALA	28	7.1	8.1	212	0.9	0.56	524	992	2012
1154	CHALAKUDY AT PULICKALKANANDAVU	KERALA	29	6.3	6.3	134	1.2	0.67	224	780	2012
20	CHALIYAR AT KOOLIMADU	KERALA	26	7.3	7.2	76	0.6	0.31	468	893	2012
21	CHALIYAR AT CHUNGAPALLY	KERALA	26	7	7.3	11041	0.9	0.29	256	503	2012
3464	CHALIYAR AT NILAMBUR, MALAPPURAM	KERALA	28	6.8	7.1	75	0.8	0.5	693	1169	2012
1572	CHANDRAGIRI AT PADIYATHADKA	KERALA	29	7.4	7.2	61	0.7	0.11	54	255	2012
1573	CHITRAPUZHA AT IRUMPANAM	KERALA	28	1.7	6.6	769	3.4	1.11	556	1717	2012
2295	R CORAPUZHA AT KANAYANKODE	KERALA	26	6.1	7.5	14083	1.4	0.25	920	2686	2012
1564	R ITHIKKARA AT AYUR, KERALA	KERALA	26	6.6	7.2	92	0.8	0.77	332	660	2012
2287	R ITHIKKARA AT ITHIKKARA	KERALA	25	6.6	7.2	1348	0.8	1.01	392	810	2012
1566	R KADALUNDI AT THIRURANGADY	KERALA	29	6	6.7	95	1.2	0.29	253	680	2012
2293	R KADALUNDI AT HAJIRAPPALLY	KERALA	29	6.6	6.8	78	1	0.2	275	626	2012
2337	KADAMBAYAR AT BRAHMAPURAM	KERALA	28	0.6	6.7	268	4.1	1.28	400	1308	2012
2338	KADAMBAYAR AT MANCKAKADAVU	KERALA	27	1.8	6.6	82	2	0.39	399	1410	2012
42	KALLADA AT PERUMTHOTTAM KADAVU, PUNALOOR	KERALA	25	7.1	7.2	61	1	0.34	251	608	2012
2294	R KALLAI AT KALLAI BRIDGE	KERALA	26	3.9	7.6	30298	2.5	0.59	4830	7240	2012
3460	KALPATHI PUZHA AT KALPATHI, PALAKKAD	KERALA	27	6.6	8	310	1.1	0.54	517	783	2012
3458	KARAPUZHA DAM AT WAYANAD	KERALA	27	7	7.1	97	0.8	0.35	45	77	2012
1571	R KARINGODE AT KAKKADAVU	KERALA	29	7.3	7	51	0.7	0.18	65	258	2012
1155	KARAMANA AT MOONNATTUMUKKU	KERALA	29	0.5	7.1	1717	21.2	4.41	3317	15833	2012
3471	RIVER KARAMANA AT ARUVIKARA, THIRUVANANTHAPURAM	KERALA	29	7	7.4	55	0.9	0.32	800	1400	2012
2289	R KARUVANNURR AT KARUVANNUR BRIDGE	KERALA	29	6.1	6.8	67	1.1	0.58	80	394	2012
2301	R KAVVAI AT KUTTIYOL PALAM	KERALA	27	7	6.7	61	1.3	0.28	168	248	2012
2291	KEECHERI AT VADAKKANCHERY BDG	KERALA	30	5.2	6.9	81	1.5	0.37	71	465	2012
2326	R KORAYAR AT KANJIKODE	KERALA	27	6.1	8	510	1.1	0.72	784	1572	2012
1569	R KUPPAM AT THALIPARAMBA	KERALA	27	6.5	6.9	12150	1.8	0.52	711	1481	2012
2298	R KUPPAM AT RAYAROM	KERALA	25	7.9	7.2	50	1.1	0.3	319	845	2012
1567	R KUTTIYADE AT KUTTIYADY ESTATE	KERALA	25	7.5	6.9	34	0.9	0.14	110	256	2012
1568	R MAHE AT VALAYAM, KERALA	KERALA	26	7	7.4	72	1	0.38	496	897	2012
2285	R MAMOM AT MAMOM BRIDGE	KERALA	29	7.3	7.3	99	0.9	0.23	1088	1788	2012
1340	MANIMALA AT KALLOOPARA	KERALA	27	7.5	6.9	125	1.6	0.45	970	1400	2012
1384	MANIMALA AT THONDRA	KERALA	27	6.8	6.9	116	1.7	0.4	825	1260	2012
3459	MANIYANKODE PUZHA AT MANIYANKODE BRIDGE, WAYANAD	KERALA	27	5.8	7.3	107	0.9	0.88	232	343	2012
2307	R MANJESWAR AT BAJRAKKARA BR.	KERALA	28	7.1	7.2	85	0.8	0.31	67	184	2012
1339	MEENACHIL AT KIDANGOOR	KERALA	26	6.8	7.1	58	0.7	0.46	2010	3460	2012
2304	R MOGRAL AT MOGRAL BR.	KERALA	29	5.7	7.3	13197	1.5	0.35	46	144	2012
43	MUVATTAPUZHA AT VETTIKKATTUMUKKU	KERALA	27	6.7	7.1	58	1.2	0.39	964	1739	2012
2302	NEELASWARAM AT NAMBIARKAL	KERALA	28	7	6.9	3453	0.9	0.17	56	278	2012
1570	R NEELESWARAM AT HOSDURG	KERALA	29	6.5	7	14369	1.3	0.27	63	175	2012
1563	R NEYYAR AT AMARAVILA	KERALA	28	6.6	7.3	70	1.4	0.39	838	1875	2012
2284	R NEYYAR AT ARUVIPURAM	KERALA	29	7	7.3	60	0.8	0.18	631	1813	2012
2288	R PALLICKAL AT NELLIMUKAL	KERALA	26	6.3	7.2	97	0.8	0.56	357	880	2012
1156	PAMBA AT CHENGANNUR	KERALA	28	6	7	63	1.1	1.04	243	493	2012
1341	PAMBA AT THAKAZHY	KERALA	28	4.4	7.1	113	1.5	1.17	358	722	2012
1565	PAMBA DOWN	KERALA	28	4.5	7.2	79	1	1.04	279	537	2012
17	PERIYAR NEAR ALWAYENANELOOR	KERALA	28	5.1	6.9	1789	2.1	0.68	408	1946	2012
18	PERIYAR AT KALADY	KERALA	27	7.5	7.2	36	1.1	0.27	282	1134	2012
1338	PERIYAR AT SEWAGE DISCHARGE POINT	KERALA	28	6.8	7	59	1.3	0.32	648	2267	2012
2333	PERIYAR AT MUPPATHADAM	KERALA	28	6.8	6.9	114	1.4	0.23	388	1785	2012
2334	RIVER PERIYAR AT PATHALAM	KERALA	28	5.9	6.8	1108	2.2	0.62	386	1520	2012
2335	R PERIYAR AT KALAMASSERY	KERALA	28	4.9	6.7	88	2.2	0.28	480	2200	2012
2336	R PERIYAR AT PURAPPALLIKAVU	KERALA	28	6.8	6.9	1686	1.4	0.25	236	1223	2012
3468	PERIYAR AT KWA INTAKENAN ALUVA, ERNAKULAM	KERALA	28	7.1	6.9	45	1.2	0.29	451	1636	2012
2300	PERUVAMBA AT CHANDAPPURA	KERALA	26	6.9	6.6	56	1.1	0.3	177	542	2012
2303	R PULLUR AT PULLUR BR.	KERALA	28	6.5	6.3	49	1	0.22	87	323	2012
2290	R PUZHACKAL AT PUZHACKAL BRIDGE	KERALA	29	4.9	6.6	169	2.1	0.76	250	1241	2012
2299	R RAMAPURAM AT RAMAPURAM BRIDGE	KERALA	28	4.2	6.5	19575	1.4	0.39	210	528	2012
2305	R SHRIYA AT ANGADIMOGARU	KERALA	28	6.9	7.1	63	0.9	0.16	152	336	2012
2296	THALLASSERY AT PATHIPPALAM	KERALA	26	6.6	6.7	69	0.8	0.38	185	464	2012
2292	THIRUR AT THALAKKADATHUR BDG	KERALA	29	4.5	6.6	6381	2.1	0.34	196	435	2012
2306	R UPPALA AT UPPALA BR.	KERALA	29	6.2	7.2	9326	1.3	0.22	61	141	2012
3473	RIVER VALAPATTANAM AT PARASSINIKADAVU, KANNUR	KERALA	27	6.6	7.1	15158	1.1	0.26	126	810	2012
1442	VAMANAPURAM	KERALA	29	6.3	7.3	74	1.2	0.29	725	1813	2012
1448	NAGAVALLI AT THOTAPALLI REGULATOR	ANDHRA PRADESH	27	6	7.6	429	1.1	1.1	3	362	2012
2352	RIVER VAMSHADHARA, KALINGAPATNAM,VIZIANAGARAM	ANDHRA PRADESH	27	6	7.8	308	1.1	1.47	3	343	2012
3080	U/S OF KARAKAVAGU AT PALONCHA, KHAMMAM	ANDHRA PRADESH	20	5.8	7.4	505	0.6	0.73	4	1517	2012
3081	D/S OF KARAKAVAGU AT PALONCHA, KHAMMAM	ANDHRA PRADESH	24	6.1	7.5	465	0.5	0.34	4	1458	2012
1444	KALI AT D/S WEST COAST PAPER MILL	KARNATAKA	28	6.4	7.1	183	2.3	0.62	209	398	2012
2780	KALI AT U/S OF WCPM, DANDELI	KARNATAKA	27	7.1	7.4	135	1.9	0.72	419	995	2012
1894	KUMARADHARA NAN U/S OF UPPINAGADY TOWN B/C WITH RIVER NETHRAVATHI	KARNATAKA	32	6.7	7.2	103	1		11	70	2012
1892	NETRAVATHI U/S OF DHARMASTALA AT WATER SUPPLY INTAKE POINT	KARNATAKA	30	6.8	7.1	106	1		13	137	2012
2423	BUDHABALANGA, D/S OF BARIPADA	ORISSA	22	7.8	7.9	213	1.5	0.35	7742	15083	2012
2424	BUDHABALANGA AT BALASORE D/S	ORISSA	22	7.7	8.1	312	2	0.75	12675	32017	2012
2425	RIVER KERANDI(INTAKE WELL OF NALCO REFINARY, HAL, SUNABEDA)	ORISSA	24	6.9	7.6	99	1.6	1.39	3066	5395	2012
2422	NAGAVALLI AT PENTA U/S, JAYKAYPUR TOWN	ORISSA	27	7.3	8	230	1.6	0.69	2346	4348	2012
1642	NAGAVALLI AT JAYKAYPUR D/S	ORISSA	26	6.8	8.1	264	2.6	1.16	2428	5142	2012
1643	NAGAVALLI AT RAYAGADA D/S	ORISSA	25	7.2	8.1	272	3.1	1.46	2196	4586	2012
1455	RUSHIKULYA AT GANJAM U/S	ORISSA	28	8	8.3	312	1.4	0.73	1618	4319	2012
1456	RUSHIKULYA AT GANJAM D/S	ORISSA	29	8.2	8	19595	2	0.94	624	1116	2012
2426	VANSADHARA AT MUNIGUDA (D/S OF M/S VEDANTAALUMINA PROJECT)	ORISSA	26	7	8	199	1.8	1.11	1503	3573	2012
2427	VANSADHARA ATGUNUPUR (INTERSTATE BOUNDRY)	ORISSA	28	7.2	8.1	201	1.6	0.36	1239	2324	2012
1685	ARASALAR RIVER KARAIKAL REGION	PONDICHERRY	31	6.8	7.8	505	2.1	0.02			2012
2444	CORINGA RIVER	PONDICHERRY	25	6.5	7.9	11170	3	0.3			2012
2442	GAUTAMINANGODAVARI RIVER	PONDICHERRY	25	6.9	7.4	4990	3	0.37			2012
2443	GAUTAMINANGODAVARI RIVER	PONDICHERRY	25	6.8	8.1	1516		0.28			2012
2445	MAHE RIVER	PONDICHERRY	26	6	7.3	44600		0.23			2012
1450	PALAR AT VANIYAMBADI WATER SUPPLY HEAD WORK	TAMILNADU	27	6.8	7.5	890	2.1	0.51	274	589	2012
1159	TAMBIRAPARANI AT BDG.NR. MADURA COATS LTD. PAPAVINASAM	TAMILNADU	23	7.3	7.6	160	1.9	0.06	32	89	2012
1160	TAMBIRAPARANI AT CHERANMADEVI,CAUSE WAY	TAMILNADU	25	7	7.7	111	2.2	0.08	53	131	2012
1161	TAMBIRAPARANI AT TIRUNELVELI,COLLECTORATE	TAMILNADU	26	6.7	7.7	139	3.1	0.22	123	300	2018
1162	TAMBIRAPARANI AT MURAPPANADU	TAMILNADU	29	7.2	7.2	288	2.1	0.14	33	91	2012
1328	TAMBIRAPARANI AT PAPPANKULAM	TAMILNADU	24	7	7.1	95	1.9	0.08	47	118	2012
1329	TAMBIRAPARANI AT RAIL BDG.	TAMILNADU	24	7	7.5	84	1.7	0.06	32	87	2020
1330	TAMBIRAPARANI AT ARUMUGANERI	TAMILNADU	29	7.4	7	3101	15.6	0.15	76	174	2012
3025	TAMBIRAPARANI AT ERAL, THOTHUKUDI	TAMILNADU	29	7.2	7.3	510	2.9	0.08	46	123	2021
3026	TAMBIRAPARANI AT KALLIDAI KURICHI, TIRUNELVELI	TAMILNADU	24	7.1	7.4	88	1.8	0.07	34	90	2012
3027	TAMBIRAPARANI AT SRIVAIKUNTAM, D/S OF SK ANAICUT, TIRUNELVELI	TAMILNADU	29	7.2	6.9	338	3.8	0.07	44	104	2012
3028	TAMBIRAPARANI AT VELLAKOIL, TIRUNELVELI	TAMILNADU	26	6.7	7.6	162	3.3	0.16	90	249	2022
3029	TAMBIRAPARANI AT SIVALAPERI, CONFLUENCE POINT OF KUTTRALAM FALLS, D/S OF PALAYAMKOTTAI, TIRUNELVELI	TAMILNADU	27	6.7	7.6	182	4.1	0.15	92	251	2023
3023	VASISTA AT SALEM, D/S OF SAGO INDUSRIES EFFLUENT	TAMILNADU	32	0.2	7.2	2219	185.8	1.75	180000000	300000000	2012
1885	GHAGGAR AT D/S OF SURAJPUR	HARYANA		6.8	8	414	3.1	0.88			2012
1023	GHAGGAR AT MUBARAKPUR REST HOUSE (PATIALA)	PUNJAB	21	5.5	7.4	635	8.8	5.08	1400	5500	2012
1024	GHAGGAR AT 100M D/S CONF. WITH R. SARASWATI (PATIALA)	PUNJAB	24	5.5	7.4	1051	25	6.8	32000	63000	2012
1295	GHAGGAR NEAR BANKARPUR,DERA BASSI	PUNJAB	21	5.3	7.3	636	9.9	5	2150	10000	2012
1473	GHAGGAR AT RATANHERI, D/S OF PATIALA NADI (AFTER CONFL.)	PUNJAB	24	5.1	7.4	993	21.9	6.63	36250	57750	2012
1698	GHAGGAR AT D/S CHHATBIR	PUNJAB	21	5.3	7.5	632	13.5	5.08	20000	34750	2012
1699	GHAGGAR AT U/S DHAKANSU NALLAH	PUNJAB	18	4.9	7.4	973	17.5	4.77	22000	40667	2012
1700	GHAGGAR AT D/S DHAKANSU NALLAH	PUNJAB	22	4.3	7.5	1156	24.5	7.65	33750	65000	2012
1701	GHAGGAR AT D/S JHARMAL NADI	PUNJAB	22	4.8	7.4	904	26	8.6	31750	55000	2012
1702	GHAGGAR AT U/S JHARMAL NADI	PUNJAB	21	5.1	7.4	1110	16	14.85	3475	12000	2012
1703	GHAGGAR AT MOONAK	PUNJAB	24	5.3	7.4	1290	26.9	8.1	36250	66250	2012
1704	GHAGGAR AT D/S SARDULGARH	PUNJAB	22	4.9	7.4	990	27.8	6.78	19000	40500	2012
1705	GHAGGAR AT U/S SARDULGARH	PUNJAB	22	5.2	7.4	914	20.5	6.18	14750	29500	2012
1025	GHAGGAR GHNAN1 AT ROAD BRDG. SIRSA,DEBWALI ROAD	HARYANA		6.4	7.9	1808	21	5.9			2012
1026	GHAGGAR GHNAN2 AT CHANDARPUR	HARYANA		6.6	7.8	1302	18				2012
1887	GHAGGAR BEFORE OTTU WEIR (BEFORE MIXING OF SATLUJ CANAL	HARYANA		6.4	8	1286	19.5				2012
1718	GAGGAR RIVER WHEN ENTERING IN RAJASTHAN FROM HARYANA NEAR RD NO. 629	RAJASTHAN	33	4.8	7.5	280	2.4	0.72	3	4	2012
1871	RIVER MARKANDA AT PAONTA, DISTT. SIRMOUR	HIMACHAL PRADESH	20	7.7	7.4	344	1.2	0.37	9	19	2012
2624	MARKANDA U/S KALA AMB	HIMACHAL PRADESH	20	7.3	7	310	1.4	0.38	13	22	2012
2625	MARKANDA D/S KALA AMB/ BOUNDARY OF HARYANA	HIMACHAL PRADESH	20	7.1	7.7	303	1.5	0.34	13	23	2012
1884	KALA AMB D/S MARKANDA RIVER	HARYANA	20	3.3	7.5	1630	185	1.75			2012
1870	RIVER SUKHANA AT PARWANOO, DISTT. SOLAN	HIMACHAL PRADESH	18	6.2	7.5	788	41.5	4.08	105	235	2012
2947	JAWAI AT JAWAI DAM, SIROHI	RAJASTHAN	24	6	8.3	468	1.4	0.43	5	16	2012
1717	KODRA DAM, MOUNT ABU	RAJASTHAN	19	5.9	7.3	234	1.5	0.36	4	12	2012
2948	BANDI AT HEMAWAS DAM, PAL	RAJASTHAN	23	6.4	8	527	1.2	0.35	5	21	2012
2949	RIVER LUNI AT RANAKPUR DAM, RANAKPUR, PALI	RAJASTHAN	24	5.9	7.9	796	1.5	0.48	4	14	2012
3305	BANJAR AT MALANJKHAND NR W/S INTAKE POINT, JABALPUR	MADHYA PRADESH	23	7.3	7.4	388	2.1	0.58		46	2012
2869	BARAK RIVER AT SENAPATI DISTT	MANIPUR	28	8.5	7.5	166	2.7	NAN	NAN	31	2012
2838	BARAK RIVER NR NONEY VILL., TAMENGLONG	MANIPUR	29	8.9	7	125	1.9	NAN	NAN	45	2012
2868	CHAKPIAT CHAKPIKARONG, CHANDEL	MANIPUR	30	8	7.8	144	2.1	NAN	NAN	51	2012
1424	IMPHAL AT MAHABALI	MANIPUR	30	7.5	7.7	87	1.2	NAN	NAN	54	2012
1457	IMPHAL AT KOIRENGEI	MANIPUR	28	8.5	7.6	84	2	NAN	NAN	16	2012
1627	IMPHAL AT KYAMGEI	MANIPUR	29	8.4	7.5	103	1.9	NAN	NAN	75	2012
1628	IMPHAL AT MINUTHONG	MANIPUR	30	8.7	7.2	117	3.2	NAN	NAN	52	2012
2861	IMPHAL AT KANGLA MOAT, IMPHAL WEST	MANIPUR	29	6.5	7.7	287	8.2	NAN	NAN	114	2012
2862	IMPHAL AT SAMUROU, IMPHAL WEST	MANIPUR	28	8.6	7.5	130	4.6	NAN	NAN	39	2012
2864	IMPHAL AT SEKMAI, IMPHAL EAST	MANIPUR	28	8.9	7.5	109	1.2	NAN	NAN	33	2012
2874	IRANG RIVER AT TAMENGLONG	MANIPUR	30	9.8	8.4	246	1.2	NAN	NAN	10	2012
1458	IRIL AT PORAMPET	MANIPUR	28	7.6	7.5	147	1.3	NAN	NAN	30	2012
1624	IRIL AT LILONG	MANIPUR	29	8.7	7.6	202	1.2	NAN	NAN	60	2012
2863	IRIL AT KANGLA SIPHAI, IMPHAL EAST	MANIPUR	28	8.4	7.4	177	2.4	NAN	NAN	48	2012
2873	IRIL RIVER AT LILONG, UKHRUL	MANIPUR	29	8.7	7.6	203	2.5	NAN	NAN	59	2012
2865	JIRI RIVER AT JIRIMUKH JIRIBAM, IMPHAL EAST	MANIPUR	32	8.2	7.4	120	1.9	NAN	NAN	46	2012
2866	JIRI RIVER AT JIRI, IMPHAL EAST	MANIPUR	32	8	7.2	110	1.4	NAN	NAN	80	2012
1925	KHUGA RIVER (CHURACHANDPUR)	MANIPUR	30	8.4	7.6	213	1.5	NAN	NAN	20	2012
2877	KHUGA DAM ON KHUGA R, CHURACHANDPUR	MANIPUR	29	9.4	7.8	174	1	NAN	NAN	16	2012
1926	KHUJAIROK, MOREH (CHANDEL)	MANIPUR	31	8.1	8	244	2.4	NAN	NAN	73	2012
2878	LOKCHAO RIVER AT BISHNUPUR	MANIPUR	29	8.1	8	162	1.8	NAN	NAN	26	2012
2867	MAHA RIVER AT CHANDEL	MANIPUR	30	8.7	7.6	163	2.6	NAN	NAN	24	2012
2852	MANIPUR AT SEKMAIJAN, THOUBAL	MANIPUR	29	8.7	7.6	143	1.9	NAN	NAN	58	2012
2857	MANIPUR RIVER AT THOUBAL	MANIPUR	30	9.2	7.6	208	1.9	NAN	NAN	30	2012
2879	ETHAI BARRAGE ON MANIPUR R AT BISHNUPUR	MANIPUR	29	8.3	7.7	158	2	NAN	NAN	48	2012
1625	NAMBUL RIVER AT HUMP BRIDGE	MANIPUR	29	5.9	7.1	338	6.6	NAN	NAN	522	2012
1626	NAMBUL AT HEIRANGOITHONG	MANIPUR	30	4.3	7.4	269	12.3	NAN	NAN	412	2012
2858	NAMBUL RIVER AT SAMUSANG,IMPHAL WEST	MANIPUR	29	8.2	7.1	109	3.3	NAN	NAN	12	2012
2859	SINGDA DAM AT NAMBUL, IMPHAL WEST	MANIPUR	28	11.1	7.6	131	3.6	NAN	NAN	32	2012
2860	NAMBUL AT NAOREMTHONG, IMPHAL WEST	MANIPUR	29	7.4	7.1	116	2.7	NAN	NAN	55	2012
2880	NAMBUL RIVER AT BISHNUPUR	MANIPUR	28	8.2	7.6	112	2.1	NAN	NAN	31	2012
1927	SEKMAI R, KAKCHING (THOUBAL)	MANIPUR	29	8.5	7.5	169	3.6	NAN	NAN	41	2012
2853	MAPITHEL DAM ON THOUBAL, THOUBAL	MANIPUR	28	11.4	7.2	128	1	NAN	NAN	20	2012
2854	THOUBAL R AT PHADOM, THOUBAL	MANIPUR	29	8.9	7.6	221	1.7	NAN	NAN	30	2012
2856	THOUBAL RIVER AT YAIRIPOK, THOUBAL	MANIPUR	30	9.3	7.6	193	2.3	NAN	NAN	41	2012
2870	THOUBAL AT SHONG KONG, UKHRUL	MANIPUR	28	9.1	7.3	217	3.9	NAN	NAN	67	2012
2871	THOUBAL AT YONGUL KONG, UKHRUL	MANIPUR	28	7.9	7.3	131	0.8	NAN	NAN	38	2012
2872	THOUBAL AT LITAN, UKHRUL	MANIPUR	29	8.7	7.4	176	2.2	NAN	NAN	36	2012
2855	WANGJING AT HEIROK, THOUBAL	MANIPUR	30	8.1	7.3	199	2.2	NAN	NAN	56	2012
2876	WANGJING RIVER AT WANGJING, THOUBAL	MANIPUR	30	8.2	7.4	170	2.2	NAN	NAN	39	2012
3383	BUGI RIVER AT MIBANPARA, SOUTH GARO HILLS	MEGHALAYA	25	7.7	7.2	95	1.8	2.67	22	50	2012
3384	BUGI AT DALU, SOUTH GARO HILLS	MEGHALAYA	25	7.6	7.2	92	2.5	2.41	20	45	2012
3380	DAMRING RIVER (KRISHNEI RIVER) AT RESUBELPARA, EAST GARO HILLS	MEGHALAYA	25	9.9	7.2	65	1.5	2.31	21	55	2012
1632	GANOL RIVER TURA	MEGHALAYA	24	7.6	7.4	93	2.1	2.89	276	408	2012
1428	KYRHUKHLA NR SUTNGA KHLIERIAT,JAINTIA HILLS	MEGHALAYA	22	5.5	2.9	568	6.8	1.12	18	33	2012
3369	KYNSHI RIVER AT SOHIONG, WEST KHASI HILLS	MEGHALAYA	16	7.6	7	42	1.3	3.01	11	27	2012
3370	KYNSHI AT NANGKHNUM, WEST KHASI HILLS	MEGHALAYA	17	7.7	7.1	45	1.4	2.89	9	22	2012
3371	KYNSHI RIVER AT RANIKOR, WEST KHASI HILLS	MEGHALAYA	23	8.3	7	59	1.7	2.86	16	33	2012
3375	LUKHA RIVER AT MYNDIHATI (TRIBUTARY OF LUNAR)	MEGHALAYA	25	6.9	2.6	1072	3.2	1.17	3	21	2012
3376	LUKHA RIVER AT SUNAPUR (TRIBUTARY OF LUNAR)	MEGHALAYA	25	7.7	6.3	250	2.1	3.88	180	326	2012
3381	MANDA RIVER (DUDHAI RIVER) AT JAMPA, EAST GARO HILLS	MEGHALAYA	25	8.8	7.3	37	1.5	1.62	15	35	2012
3382	MANDA RIVER (DUDHAI RIVER) AT WAGAISI, EAST GARO HILLS	MEGHALAYA	25	7.3	7.3	72	2	1.65	17	36	2012
3377	MYNTANG RIVER AT NARTIANG, JAYANTIA HILLS	MEGHALAYA	20	7.5	7	38	1.7	2.2	18	40	2012
3378	MYNTANG RIVER AT MYNSO, JAYANTIA HILLS	MEGHALAYA	22	7.8	7.1	44	1.6	2.62	15	33	2012
1631	MYNTDU RIVER JOWAI	MEGHALAYA	20	7	7	100	2.4	3.03	1967	2600	2012
3379	MYNTDU RIVER AT LESHKA, JAYANTIA HILLS	MEGHALAYA	21	7.5	6.3	52	1.7	0.82	7	21	2012
3367	NONBAH RIVER AT NANGSTOIN MARKE, WEST KHASI HILLS	MEGHALAYA	16	6.4	6.9	61	2.6	3.88	227	538	2012
3368	NONBAH RIVER AT NANGSTOIN MARKE, WEST KHASI HILLS	MEGHALAYA	17	7.5	7.1	39	1.4	2.88	12	22	2012
3372	RILANG AT MAWKYRWAT, WEST KHASI HILLS	MEGHALAYA	17	8	7.1	41	1.4	3.35	10	25	2012
1633	SIMSANG RIVER WILLIAMNAGAR	MEGHALAYA	24	7.9	7.3	93	1.7	5.02	295	418	2012
3353	UMIAM MAWPHLANG RIVER AT NONGKREM, EAST KHASI HILLS	MEGHALAYA	18	7.5	6.9	69	1.9	4.92	20	49	2012
3354	UMIAM MAWPHLANG RIVER AT UMTYNGNGAR, EAST KHASI HILLS	MEGHALAYA	18	7.9	7.2	46	1.7	2.72	20	45	2012
3355	UMIAM MAWPHLANG RIVER AT MAWPHLANG, EAST KHASI HILLS	MEGHALAYA	18	8	7.2	42	1.4	2.47	5	31	2012
3356	UMIAM MAWPHLANG RIVER AT SHELLA, EAST KHASI HILLS	MEGHALAYA	25	7.7	7.1	101	1.5	3.42	16	43	2012
3350	UMKHEN AT WAHKDAIT	MEGHALAYA	19	7.2	7.1	49	1.6	2.86	17	40	2012
3351	UMKHEN AT KSEHPONGDENG	MEGHALAYA	21	8.2	7.1	49	1.2	2.81	15	32	2012
3352	UMKHEN AT DIENGPASOH, EAST KHASI HILLS	MEGHALAYA	21	7.8	7.1	58	1.5	2.97	19	43	2012
3359	UMKHRAH RIVER AT DEMTHRING, SHILLONG	MEGHALAYA	18	3.9	7.1	235	16.9	16.61	16500	23000	2012
3360	UMKHRAH RIVER ATUMKALIAR, SHILLONG	MEGHALAYA	18	4.9	7.1	182	14.2	11.61	10417	15500	2012
3361	UMKHRAH RIVER ATMAWLAI, SLAUGHTER	MEGHALAYA	19	2.7	7.1	281	35.4	14.84	41000	62667	2012
3362	UMKHRAH RIVER AT MAWPDANG, MAWLAI	MEGHALAYA	19	2.5	7.1	382	37.2	11.81	53083	87167	2012
3357	UMNGOT RIVER AT SMIT, EAST KHASI HILLS	MEGHALAYA	18	8	7	48	1.4	3.8	17	41	2012
3358	UMNGOT RIVER AT DAWKI, EAST KHASI HILLS	MEGHALAYA	24	8.4	7.1	48	1.2	3.08	18	45	2012
3363	UMSHYRPI AT RISA COLONY, EAST KHASI HILLS	MEGHALAYA	17	6.8	6.6	49	1.9	3.07	18	38	2012
3364	UMSHYRPI AT LAW COLLEGE, DHANKETI, EAST KHASI HILLS	MEGHALAYA	18	2.1	7	286	45.6	10.61	51250	84500	2012
3365	UMSHYRPI AT UMSHYRPI BDG, EAST KHASI HILLS	MEGHALAYA	19	4	7.1	194	22.4	10.47	29500	45250	2012
1427	UMTREW AT BYRNIHAT EAST	MEGHALAYA	24	7.7	7.2	107	6.6	3.02	285	425	2012
3366	UMTREW RIVER AT UMRAN, RINAN BHOI	MEGHALAYA	22	7.6	7.1	51	2	2.6	37	81	2012
3373	WAH BLEI AT RIANGDO, WEST KHASI HILLS	MEGHALAYA	20	7.7	7.1	46	1.6	3.93	8	22	2012
3374	WAH BLEI AT SHDADDKHAR, WEST KHASI HILLS	MEGHALAYA	20	7.7	7.1	49	1.9	3.89	11	26	2012
2050	TLAWNG UPSTREAM AIZAWL	MIZORAM	24	6.5	7.4	297	1	0.13	26	438	2012
2051	TLAWNG DOWNSTREAM AIZAWL	MIZORAM	24	6.3	7.5	287	0.9	0.14	5	204	2012
2052	TUIRIAL UPPER CATCHMENT	MIZORAM	24	6.5	7.2	375	1.1	0.17	33	625	2012
2053	TUIRIAL LOWER CATCHMENT	MIZORAM	24	6.9	6.9	349	1.1	0.18	38	503	2012
1403	GUMTI AT U/S SOUTH TRIPURA	TRIPURA	28	6.6	7.8	165	1.6		268	316	2012
1404	GUMTI AT D/S SOUTH TRIPURA	TRIPURA	28	6.4	8	155	3.9	0.5	512	516	2012
1726	CHANDRAPUR, AGARTALA D/S OF HAORA RIVER	TRIPURA	27	6.5	8	168	4.2	0.99	488	616	2012
1393	DAMANGANGA AT D/S OF MADHUBAN	DAMAN & DIU	29.1	6.7	7.7	218	5	1.31	NAN	NAN	2011
2459	DAMANGANGA AT ZUARI CAUSE WAY BRIDGE	DAMAN, DIU, DADRA NAGAR HAVELI	27	4.2	7.9	4909	18	7	NAN	NAN	2011
2460	DAMANGANGA AT DISCHARGE POINT OF DISTILLERY	DAMAN, DIU, DADRA NAGAR HAVELI	28.1	4.6	8	23576	158.8	6.88	35	46	2011
2461	DAMANGANGA AT DAMAN JETTY, MOTI DAMAN	DAMAN, DIU, DADRA NAGAR HAVELI	29.1	4.8	7.8	65700	164	3.42	NAN	NAN	2011
2462	DAMANGANGA AT VAPI WEIR,VAPI	DAMAN, DIU, DADRA NAGAR HAVELI	27.7	6.7	8.5	235	NAN	3.1	NAN	NAN	2011
2463	DAMANGANGA AT LAVACHA TEMPLE, SILVASSA	DAMAN, DIU, DADRA NAGAR HAVELI	27.1	6.7	8.3	262	NAN	NAN	NAN	NAN	2011
2464	DAMANGANGA AT D/S OF M/S SURAT BEVERAGES, VILLAGE DADRA, SILVASSA	DAMAN, DIU, DADRA NAGAR HAVELI	27.1	6.8	7.8	227	NAN	NAN	NAN	NAN	2011
2465	DAMANGANGA AT NAROLI BRIDGE, SILVASSA	DAMAN, DIU, DADRA NAGAR HAVELI	27.3	6.8	8.5	249	NAN	0.11	NAN	NAN	2011
2466	DAMANGANGA AT VILLAGE NAMDHA, VAPI	DAMAN, DIU, DADRA NAGAR HAVELI	27	4.2	8.2	2754	42	NAN	NAN	NAN	2011
1150	DAMANGANGA AT KACHIGAON U\S AT GIDC WIER	GUJARAT	27.6	7.1	7.3	212	1.4	0.84	3	6	2011
1246	DAMANGANGA AT KACHIGAON D\S (DAMAN)	GUJARAT	28.2	5	8.3	12771	4.1	1.48	7	30	2011
1860	BALEHWAR KHADI AT N.H. NO. 8	GUJARAT	28	6.7	8	304	1.5	0.18	1500	3550	2011
1861	PURNA ON BRIDGE AT SURATNANNAVSARI HIGHWAY	GUJARAT	28.5	5.8	7.7	1315	2.5	0.22	1900	6800	2011
1862	KAVERI ON BRIDGE AT BILLIMORANANVALSAD ROAD	GUJARAT	29.5	5.9	7.6	36593	3.9	0.07	1200	3200	2011
1865	DHADAR AT KOTHADA	GUJARAT	27	7.6	7.7	1291	10	0.34	23	77	2011
1148	AMBIKA AT BILIMORA	GUJARAT	29.5	6	7.7	18865	3.6	3.12	900	2450	2011
1435	KOLAK AT RAILWAY BRIDGE NO. 313 VAPI,VALSAD	GUJARAT	27	4.3	8.4	605	6.5	1.68	5	15	2011
1149	KOLAK AT PATALIA BDG.	GUJARAT	26.7	3.7	8.2	600	4.3	1.66	6	20	2011
1438	MINDHOLA AT STATE HIGHWAY BRIDGE SACHIN	GUJARAT	27	4.6	7.2	729	4	0.33	900	2300	2011
2082	TRIVENI SANGAM, NR. SOMNATH TEMPLE, VERAVAL, DIST. JUNAGADH.	GUJARAT	26.8	6.2	8.4	2670	1.3	0.24	NAN	NAN	2011
1399	ZUARI AT D/S OF PT. WHERE KUMBARJRIA CANAL JOINS, GOA	GOA	28.7	6.8	6.5	43	1.1	0.42	8	178	2011
1475	ZUARI AT PANCHAWADI	GOA	29.3	6.6	7	59	1.1	0.27	8	113	2011
1400	MANDOVI AT NEGHBOURHOOD OF PANAJI, GOA	GOA	28.8	6	6.2	106	1.5	0.28	9	166	2011
1476	MANDOVI AT TONCA, MARCELA, GOA	GOA	28.3	5.9	6.6	516	1.1	0.18	8	169	2011
1543	RIVER KALNA AT CHANDELNAN PERNEM	GOA	25.8	7.3	6.1	87	0.9	0.33	6	169	2011
1548	RIVER ASSONORA AT ASSONORA	GOA	28.3	7.3	5.9	74	1.5	0.22	8	163	2011
2276	RIVER BICHOLIM VARAZAN NAGAR	GOA	27.8	6.7	6.3	127	2	0.44	10	149	2011
2275	RIVER CHAPORA NEAR ALORNA FORT ,PERNEM	GOA	26	6.8	6.2	226	1.6	0.18	9	151	2011
1546	RIVER KHANDEPAR AT OPA NAN PONDA	GOA	27.8	7.1	5.9	93	1.8	0.28	9	131	2011
2270	RIVER KHANDEPAR AT CODLI NEAR BRIDGE ,U/S OPA WATERWORKS,SANGUEM	GOA	26.3	7.4	6.2	76	1.3	0.41	11	133	2011
2272	RIVER KUSHAWATI NEAR BUND AT KEVONA,RIVON,SANGUEM	GOA	25.7	7.3	6.2	113	1.2	0.33	9	137	2011
1545	RIVER MADAI AT DABOS NAN VALPOI	GOA	29	7.3	5.9	100	1.3	0.27	6	173	2011
2274	RIVER MAPUSA ON CULVERT ON HIGHWAY MAPUSANANPANAJI	GOA	26.9	6	5.9	273	1.8	0.31	10	171	2011
2271	RIVER SAL PAZORKHONI, CUNCOLIM (NEAR CULVERT MARGAONAN CANACONA NATIONAL HIGHWAY)	GOA	27	6.1	6.5	201	2	0.43	9	149	2011
2273	RIVER SAL NEAR HOTEL LEELA MOBOR,CAVELOSSIM	GOA	27.5	6.2	6.3	245	1.8	0.31	7	135	2011
1547	RIVER TALPONA AT CANACONA	GOA	28.3	7	6.5	75	0.9	0.22	7	166	2011
1544	VALVANT AT SANKLI NAN BICHOLIM, GOA	GOA	29	7.3	6	74	1.6	0.11	8	181	2011
2651	AMBA RIVER AT D/S OF WAKEN BRIDGENANU/S OF JS PETRO CHEMICALS, WAKENPHATA, ROHA	MAHARASHTRA	28.2	7.1	7.9	108	3.3	0.42	65	137	2011
1461	BHATSA AT D/S OF PISE DAM NR PISE VILL (ULHAS), MAHARASHTRA	MAHARASHTRA	NAN	7.1	7.7	111	4.4	0.32	NAN	NAN	2011
2653	BHATSA RIVER AT D/S OF LIBERTY OIL MILLS, SATNEL, SHAHAPUR, THANE	MAHARASHTRA	27.4	7	8	129	3.5	0.49	40	105	2011
2654	BHATSA RIVER AT U/S OF LIBERTY OIL MILLS, SATNEL, SHAHAPUR, THANE	MAHARASHTRA	27.3	7	8	130	3.3	0.46	33	93	2011
1092	KALU AT ATALE VILLAGE, MAHARASHTRA	MAHARASHTRA	28.5	5.7	7.4	2323	6.3	1.47	400	541	2011
2670	KAN RIVER NEAR SAKRI WATER WORKS, SAKRI, DHULE	MAHARASHTRA	28.4	5.9	7.6	462	4.9	2.47	23	63	2011
1152	KUNDALIKA AT ROHA CITY, MAHARASHTRA	MAHARASHTRA	28.4	7	7.7	107	3.8	0.4	131	285	2011
2198	KUNDALIKA RIVER AT ARE KHURD ( SALINE ZONE )	MAHARASHTRA	28.9	6.2	7.4	299	5.1	0.95	209	401	2011
2671	KUNDALIKA RIVER NEAR SALAV BRIDGE (SALINA ZONE), SALAV, ROHA, RAIGAD	MAHARASHTRA	28.2	5.9	7.8	33259	6.8	1.61	114	228	2011
2672	KUNDALIKA RIVER AT DHATAV AT JACKWELL, DHATAV, ROHA, RAIGAD	MAHARASHTRA	28.9	7.2	7.9	77	3.2	0.42	164	282	2011
2168	MITHI RIVER	MAHARASHTRA	27	3.2	7.4	28018	46	1.67	908	1164	2011
2676	MUCHKUNDI RIVER AT WAKED NEAR M/S ASAHI INDIA GLASS LTD, WAKED, LANJA, RATNAGIRI	MAHARASHTRA	27.9	6.8	7.8	350	2.6	1.99	2	72	2011
1151	PATALGANGA AT SHILPHATA, MAHARASHTRA	MAHARASHTRA	26.8	6.9	7.5	133	3.2	0.55	252	409	2011
1462	PATALGANGA NEAR INTAKE OF MIDC W/W, MAHARASHTRA	MAHARASHTRA	27.2	6.9	7.5	143	3.4	0.54	149	307	2011
2685	PATALGANGA RIVER AT D/S OF KHARPADA BRIDGE, KHARPADA, KHALAPUR, RAIGAD	MAHARASHTRA	26.8	6.1	6.9	609	4.2	3.1	65	135	2011
2686	PATALGANGA RIVER AT VYAL PUMP HOUSE, VYAL, KHALAPUR, RAIGAD	MAHARASHTRA	26.9	6.8	7.4	129	3.2	0.86	51	133	2011
2687	PATALGANGA RIVER AT KHALAPUR PUMPING STATION, KHALAPUR, RAIGAD	MAHARASHTRA	26.8	6.7	7.4	130	3.2	0.75	45	124	2011
2688	PATALGANGA RIVER AT SAVROLI BRIDGE, KHALAPUR. RAIGAD	MAHARASHTRA	26.9	6.6	7.4	130	5	0.74	67	158	2011
2689	PATALGANGA RIVER AT GAGANGIRI MAHARAJ TEMPLE, KHOPOLI, KHALAPUR, RAIGAD	MAHARASHTRA	26.9	6.7	7.5	120	3.6	0.73	85	226	2011
2696	PEHLAR DAM ON PEHLAR R. INLET OF WATER WORKS, VASAI, THANE.	MAHARASHTRA	26.2	7.1	7.9	139	3.2	0.45	74	147	2011
2199	SAVITRI RIVER AT OVALE VILLAGE.	MAHARASHTRA	27.4	6	7.4	13925	59.1	3.08	4	116	2011
2701	SAVITRI JACKWELL AT UPSA KENDRE, NANGALWADI, MAHAD, RAIGAD	MAHARASHTRA	26.4	6.7	7.7	274	2.3	2.04	5	88	2011
2702	SAVITRI AT SHEDAV DOH,,RAIGAD	MAHARASHTRA	26.7	6.3	7.9	326	2.5	2.32	2	71	2011
2703	SAVITRI RIVER AT DADLI BRIDGE	MAHARASHTRA	27.3	6.3	7.9	7392	2.4	6.41	4	71	2011
2704	SAVITRI RIVER AT MUTHAVALI VILLAGE, MAHAD, RAIGADH	MAHARASHTRA	27.4	6.3	7.7	12051	4.4	5.37	4	102	2011
2706	SURYA RIVER, U/S OF SURYA DAM, DHAMMI, VIKRAMGAD, THANE	MAHARASHTRA	27.6	7	8.3	162	3.8	0.48	44	90	2011
2707	SURYA RIVER AT MIDC PUMPING STN, GARVASHET, PALGHAR, THANE	MAHARASHTRA	27.5	7	8.3	212	3.6	0.44	47	90	2011
2708	SURYA AT INTAKE OF VASAINANVIRAR W/S SCHEME, MASVAN, PALGHAR	MAHARASHTRA	27.5	7.1	8.3	227	3.2	0.48	67	124	2011
2709	TANSA RIVER NEAR ROAD BRIDGE, VILLAGE DAKEWALI, WADA, THANE	MAHARASHTRA	26.9	6.8	8.2	314	4.3	0.45	28	69	2011
1093	ULHAS AT U/S OF NRC BUND AT MOHANE, MAHARASHTRA	MAHARASHTRA	25.9	6.8	7.8	151	3.4	0.5	601	740	2011
1094	ULHAS AT U/S OF BADLAPUR	MAHARASHTRA	25.9	7	7.8	123	3.4	0.44	42	100	2011
2162	ULHAS ATJAMBHUL WATER WORKS.	MAHARASHTRA	26	6.9	7.8	139	3.3	0.76	85	169	2011
2712	VAITARNA NEAR ROAD BRIDGE, GANDHARE VILLAGE, WADA, THANE	MAHARASHTRA	26.9	6.8	8.2	313	4	0.49	49	99	2011
2164	VASHISTI AT U/S OF THREE M PAPER MILLS NEAR M/S MULTIFILMS PLASTIC PVT. LTD. AT KHERDI.	MAHARASHTRA	24.8	6.7	7.8	215	2.5	0.83	2	51	2011
2713	VASHISTI AT D/S OF THREE M PAPER MILLS NEAR CHIPLUN WATER INTAKE JACKWELL AT KHERDI, RATNAGIRI.	MAHARASHTRA	26.2	6.7	7.8	204	2.5	0.77	2	68	2011
2714	VASHISTI AT U/S OF POPHALI NR KONPHANSAWANE BRIDGE	MAHARASHTRA	25.3	6.9	7.7	205	2.2	0.93	2	55	2011
1342	ACHENKOIL AT THUMPAMON	KERALA	26.6	7.1	6.9	72	0.5	0.25	278	641	2011
1443	ACHENKOIL AT CHENNITHULA	KERALA	26.8	6.6	6.9	70	0.9	0.49	223	495	2011
2297	R ANCHARAKANDY AT MERUVAMBA	KERALA	26.6	6.9	7.1	52	0.8	0.18	46	520	2011
2319	R ANCHARAKANDY AT MERUVAMBA	KERALA	26.8	7.2	7	830	0.8	0.16	94	654	2011
2286	R AYROOR AT AYROOR BRIDGE	KERALA	29.3	6.3	6.9	95	1.3	0.99	750	1325	2011
2331	R BHARATHAPUZHA AT KUTTIPPURAM	KERALA	25.4	7.2	7.4	164	0.9	0.46	1325	2225	2011
2332	R BHARATHAPUZHA AT PATTAMBI	KERALA	25.5	6.9	7.5	231	0.8	0.55	1000	1725	2011
1154	CHALAKUDY AT PULICKALKANANDAVU	KERALA	26.6	6.5	6.9	101	1.3	0.47	468	1127	2011
20	CHALIYAR AT KOOLIMADU, KERALA	KERALA	24.7	7.1	7.1	64	0.6	0.4	283	646	2011
21	CHALIYAR AT CHUNGAPALLY	KERALA	24.8	7.1	7.1	4600	0.6	0.35	229	538	2011
1572	CHANDRAGIRI AT PADIYATHADKA	KERALA	28	7.5	7.2	52	0.6	0.15	285	900	2011
1573	CHITTHRAPUZHA AT IRUMPANAM	KERALA	27.4	2	6.8	265	2.4	2.3	1525	5425	2011
2295	R CORAPUZHA AT KANAYANKODE	KERALA	26	5.6	7	12769	1.2	0.41	725	1650	2011
1564	ITHIKKARA AT AYUR, KERALA	KERALA	27.4	7.1	7	90	0.6	0.64	338	625	2011
2287	R ITHIKKARA AT ITHIKKARA	KERALA	26.5	6.1	7	248	0.8	0.66	500	1150	2011
1566	KADALUNDY AT THIRURANGADY	KERALA	28.4	6	7	94	1.1	0.13	183	370	2011
2293	R KADALUNDI AT HAJIRAPPALLY	KERALA	28.8	6.5	7.5	76	0.8	0.08	275	585	2011
2337	R KADAMBAYAR AT BRAHMAPURAM	KERALA	26.7	1.5	6.6	192	3.6	0.92	881	2978	2011
2338	R KADAMBAYAR AT MANCKAKADAVU	KERALA	26.4	2	6.8	79	2.4	0.2	456	1275	2011
42	KALLADA AT PERUMTHOTTAM KADAVU, PUNALOOR, KERALA	KERALA	26.5	7.2	7.1	52	0.6	0.15	298	687	2011
2294	R KALLAI AT KALLAI BRIDGE	KERALA	25.5	4	7.5	25964	1.1	0.76	945	1588	2011
1571	KARINGODE AT KAKKADAVU	KERALA	28	7.2	7.3	54	0.9	0.25	330	610	2011
1155	KARAMANA AT MOONNATTUMUKKU	KERALA	28	0.8	7.1	1239	11.9	1.87	4250	11000	2011
2289	R KARUVANNURR AT KARUVANNUR BRIDGE	KERALA	27.9	6.4	6.5	58	1.3	0.34	255	960	2011
2301	R KAVVAI AT KUTTIYOL PALAM	KERALA	28.1	6.3	6.8	77	1.2	0.16	73	208	2011
2291	R KEECHERI AT VADAKKANCHERY BRIDGE	KERALA	28.6	5.4	6.6	80	1.6	0.27	335	775	2011
2326	R KORAYAR AT KANJIKODE	KERALA	25.3	5.8	7.8	666	1	0.24	993	1650	2011
1569	R KUPPAM AT THALIPARAMBA	KERALA	28.3	6.6	7.2	12768	1.1	0.13	88	1412	2011
2298	R KUPPAM AT RAYAROM	KERALA	26.1	7.7	7.2	44	1	0.28	29	148	2011
1567	R KUTTIYADY AT KUTTIYADY ESTATE	KERALA	24.3	7.1	7	27	0.4	0.11	73	218	2011
1568	R MAHE AT VALAYAM, KERALA	KERALA	26	7.3	7.2	59	0.6	0.19	160	465	2011
2285	R MAMOM AT MAMOM BRIDGE	KERALA	28.5	7.8	7.1	119	0.7	0.87	875	1725	2011
1340	MANIMALA AT KALLOOPARA,	KERALA	26.6	7.3	7.1	54	1.3	0.41	415	913	2011
1384	MANIMALA AT THONDRA, KERALA	KERALA	26.8	7	6.6	104	1.5	0.49	500	1000	2011
2307	R MANJESWAR AT BAJRAKKARA BR.	KERALA	28	6	7.2	92	0.7	0.38	765	1390	2011
1339	MEENACHIL AT KIDANGOOR, KERALA	KERALA	26.2	6.8	6.6	48	0.5	0.44	1225	2025	2011
2304	R MOGRAL AT MOGRAL BR.	KERALA	28.5	5.6	7.1	20455	0.6	0.58	433	675	2011
43	MUVATTAPUZHA AT VETTIKKATTUMUKKU, KERALA	KERALA	26.5	7	7	56	1.1	0.43	768	1725	2011
2302	R NEELASWARAM AT NAMBIARKAL DAM	KERALA	29.3	6.7	6.9	2531	0.5	0.22	308	465	2011
1570	R NEELASWARAM AT HOSDURG	KERALA	29.3	6.2	7.2	15362	0.8	0.39	830	1303	2011
1563	R NEYYAR AT AMARAVILA, KERALA	KERALA	27	7.3	7.2	62	0.8	0.95	525	985	2011
2284	R NEYYAR AT ARUVIPURAM	KERALA	27.3	7.6	7.2	59	0.6	0.65	463	1163	2011
2288	R PALLICKAL AT NELLIMUKAL	KERALA	27.9	6.4	6.8	83	0.5	0.42	175	575	2011
1156	PAMBA AT CHENGANNUR, KERALA	KERALA	27.8	7	6.6	50	0.6	0.75	295	578	2011
1341	PAMBA AT THAKAZHY, KERALA	KERALA	27.8	6.7	6.8	76	1.2	1.21	310	625	2011
1565	PAMBA DOWN, KERALA	KERALA	28.3	6.7	6.6	64	0.9	1.35	428	838	2011
17	PERIYAR NEAR ALWAYENANELOOR	KERALA	27.5	5.6	6.9	943	1.5	0.4	655	1925	2011
18	PERIYAR AT KALADY, KERALA	KERALA	26.3	7.4	7	38	0.9	0.26	386	1196	2011
1338	PERIYAR AT SEWAGE DISCHARGE POINT, KERALA	KERALA	27	6.7	6.9	43	1	0.3	1043	2750	2011
2333	RIVER PERIYAR AT MUPPATHADAM	KERALA	27.4	7.1	7.3	48	1.5	0.36	595	1775	2011
2334	RIVER PERIYAR AT PATHALAM	KERALA	27	6.2	6.8	309	1.6	0.39	1129	2725	2011
2335	R PERIYAR AT KALAMASSERY	KERALA	27.4	5.2	6.8	61	1.8	0.33	1123	2650	2011
2336	R PERIYAR AT PURAPPALLIKAVU	KERALA	27.3	6.8	6.9	995	1.1	0.24	349	1258	2011
2300	R PERUVAMBA AT CHANDAPPURA	KERALA	27	6.8	6.9	52	0.9	0.45	39	198	2011
2303	R PULLUR AT PULLUR BR.	KERALA	27.8	6.2	6.6	44	0.7	0.21	715	1630	2011
2290	R PUZHACKAL AT PUZHACKAL BRIDGE	KERALA	28.4	4.5	6.5	77	1.1	0.34	400	2675	2011
2299	R RAMAPURAM AT RAMAPURAM BRIDGE	KERALA	28.8	4	7	19279	0.9	0.03	98	233	2011
2305	R SHRIYA AT ANGADIMOGARU	KERALA	28.8	7	7.4	69	1	0.12	230	660	2011
2296	R THALLASSERY AT PATHIPPALAM	KERALA	25.9	6.5	6.8	58	0.5	0.24	303	1026	2011
2292	R THIRUR AT THALAKKADATHUR BRIDGE	KERALA	28	4.6	6.9	98	0.6	0.11	168	348	2011
2306	R UPPALA AT UPPALA BR.	KERALA	28.5	6.6	7.3	12327	0.6	0.71	1326	2210	2011
1442	VAMANAPURAM, KERALA	KERALA	28.8	7.1	7	51	1	0.78	750	1700	2011
1448	NAGAVALLI AT THOTAPALLI REGULATOR, A.P.	ANDHRA PRADESH	27.6	6.2	7.5	371	1.1	1.62	3	528	2011
2352	RIVER VAMSHADHARA, KALINGAPATNAM,VIZIANAGARAM	ANDHRA PRADESH	27.6	6.2	7.7	316	1.3	2.41	3	312	2011
1444	KALI AT D/S WEST COAST PAPER MILL, KARNATAKA	KARNATAKA	28.3	7.3	7.1	241	2.9	1.17	100	185	2011
2780	KALI AT U/S OF WCPM, DANDELI, KARNATAKA	KARNATAKA	27.5	7.7	7.4	121	1.4	0.64	378	1255	2011
1894	KUMARADHARA NAN U/S OF UPPINAGADY TOWN BEFORE CONFLUENCE WITH RIVER NETHRAVATHI	KARNATAKA	30.5	6.5	7.3	64	1	2.6	236	420	2011
1892	NETRAVATHI U/S OF DHARMASTALA AT WATER SUPPLY INTAKE POINT	KARNATAKA	29.5	6.9	7.4	57	1	1.28	46	409	2011
2423	BUDHABALANGA, D/S OF BARIPADA TOWN	ORISSA	22.3	7.5	8	211	1.9	0.39	3005	6858	2011
2424	BUDHABALANGA, D/S OF BARIPADA TOWN	ORISSA	22.3	7.2	8	263	3.7	0.63	6625	14725	2011
2425	RIVER KERANDI(INTAKE WELL OF NALCO REFINARY, HAL, SUNABEDA)	ORISSA	25	7	7.6	111	1.6	0.67	1081	2743	2011
2422	NAGAVALLI AT PENTA U/S, JAYKAYPUR TOWN	ORISSA	25.9	7.5	7.9	205	1.5	1	1615	3542	2011
1642	NAGAVALLI AT JAYKAYPUR D/S, ORISSA	ORISSA	25.9	7.1	7.7	283	2.3	1.73	2882	6692	2011
1643	NAGAVALLI AT RAYAGADA D/S, ORISSA	ORISSA	24.8	7.4	8	263	1.7	0.65	3113	6617	2011
1455	RUSHIKULYA AT GANJAM U/S, ORISSA	ORISSA	27.5	8.1	8	300	2.3	0.45	2272	4569	2011
1456	RUSHIKULYA AT GANJAM D/S, ORISSA	ORISSA	28	7.8	8	13103	2.1	0.59	277	739	2011
2426	VANSADHARA AT MUNIGUDA (D/S OF M/S VEDANTAALUMINA PROJECT)	ORISSA	25	7.4	8	207	1.5	0.53	1356	2872	2011
2427	VANSADHARA AT GUNUPUR (INTERSTATE BOUNDRY)	ORISSA	25.8	7.2	8	198	1.4	0.57	677	1850	2011
1685	ARASALAR RIVER KARAIKAL REGION, PONDICHERRY	PONDICHERRY	26.8	6.5	8.1	729	1	0.65	NAN	NAN	2011
2444	CORINGA RIVER	PONDICHERRY	31	3	8.1	1086	NAN	0.1	NAN	NAN	2011
2442	GAUTAMINANGODAVARI RIVER	PONDICHERRY	32	6.9	8.2	10910	NAN	0.02	NAN	NAN	2011
2443	GAUTAMINANGODAVARI RIVER	PONDICHERRY	31	6	8	17990	NAN	0.07	NAN	NAN	2011
2445	MAHE RIVER	PONDICHERRY	28	4.8	7.7	48500	NAN	0.34	NAN	NAN	2011
1450	PALAR AT VANIYAMBADI WATER SUPPLY HEAD WORK, TAMILNADU	TAMIL NADU	28.4	6.3	7.6	830	1.8	0.24	738	2020	2020
1159	TAMBIRAPARANI AT BDG.NR. MADURA COATS LTD.PAPAVINASAM,TAMILNADU	TAMIL NADU	24	7.4	7.6	104	1.2	0.09	NAN	NAN	2021
1885	RIVER GHAGGAR AT D/S OF SURAJPUR	HARYANA	NAN	6.9	7.8	440	3.4	1.21	NAN	NAN	2011
1023	GHAGGAR AT MUBARAKPUR REST HOUSE (PATIALA), PUNJAB	PUNJAB	24.8	5.8	7.2	732	8.5	3.83	1089	4838	2011
1024	GHAGGAR AT 100M D/S CONF. WITH R. SARASWATI (PATIALA),PUNJAB	PUNJAB	24	5.6	7.4	1322	15.3	15	16750	41500	2011
1295	GHAGGAR NEAR BANKARPUR,DERA BASSI,PUNJAB	PUNJAB	25	5.4	7.3	809	10	4.2	4278	8975	2011
1473	GHAGGAR AT RATANHERI, D/S OF PATIALA NADI (AFTER CONFL.), PUNJAB	PUNJAB	23.3	5.7	7.3	1103	14.3	13.75	20250	52500	2020
1698	GHAGGAR AT D/S CHHATBIR	PUNJAB	25.8	5.7	7.5	906	24	14.18	7863	17625	2011
1699	GHAGGAR AT U/S DHAKANSU NALLAH, PUNJAB	PUNJAB	25.8	3.5	7.4	1064	20	13.2	8000	14500	2011
1700	GHAGGAR AT D/S DHAKANSU NALLAH, PUNJAB	PUNJAB	25.8	3.2	7.6	1197	27.3	19.2	20250	40250	22
1701	GHAGGAR AT D/S JHARMAL NADI	PUNJAB	26	4.7	7.3	1383	32.8	16.4	14388	42875	2011
1702	GHAGGAR AT U/S JHARMAL NADI	PUNJAB	26	4.8	7.4	1063	16	5.03	3138	8025	2011
1703	GHAGGAR AT MOONAK, PUNJAB	PUNJAB	24.4	5.3	7.5	1532	18.3	15.8	27000	63500	2023
1704	GHAGGAR AT D/S SARDULGARH	PUNJAB	23.4	5.6	7.5	1269	34.5	12.15	22000	60000	2011
1705	GHAGGAR AT U/S SARDULGARH	PUNJAB	24.3	5.4	7.4	1194	22	8.3	10000	35000	2011
1025	GHAGGAR GHNAN1 AT ROAD BRDG. SIRSA,DEBWALI ROAD,HARYANA	HARYANA	17.7	6.1	6.8	780	14.7	NAN	NAN	NAN	2011
1026	GHAGGAR GHNAN2 AT CHANDARPUR SYPHON, HARYANA	HARYANA	17	6.1	6.8	773	14.7	NAN	NAN	NAN	2011
1887	GHAGGAR BEFORE OTTU WEIR (BEFORE MIXING OF SATLUJ CANAL WATER) (HARYANA)	HARYANA	17.3	6	7	820	15.3	NAN	NAN	NAN	2011
1718	GAGGAR RIVER WHEN ENTERING IN RAJASTHAN FROM HARYANA NEAR RD NO. 629, RAJASTHAN	RAJASTHAN	28	4.8	7.9	650	3.2	0.68	6	62	2011
1719	GAGGAR RIVER D/S HANUMANGARH NEAR 2 KNJ NAI ABADI, MAKKASR	RAJASTHAN	32	5	7.3	390	2.8	0.14	4	20	2011
1871	RIVER MARKANDA AT PAONTA, DISTT. SIRMOUR, H.P.	HIMACHAL PRADESH	21.4	8.3	7.6	334	1	0.49	9	16	2011
2624	MARKANDA U/S KALA AMB	HIMACHAL PRADESH	22.3	8.2	7.7	316	1.2	0.48	11	20	2011
1884	KALA AMB D/S MARKANDA RIVER	HARYANA	18.3	3.1	7.8	1261	195.4	4.78	NAN	NAN	2011
2625	MARKANDA D/S KALA AMB/ BOUNDARY OF HARYANA	HIMACHAL PRADESH	22.8	8.3	7.6	304	1.2	0.51	12	20	2011
1870	RIVER SUKHANA AT PARWANOO, DISTT. SOLAN, H.P.	HIMACHAL PRADESH	21.8	5.5	7.6	743	7.6	1.02	81	166	2011
2948	RIVER BANDI AT HEMAWAS DAM, PALI, RAJASTHAN	RAJASTHAN	26.9	5.1	7.8	657	1.7	0.26	6	23	2011
2947	RIVER JAWAI AT JAWAI DAM, SIROHI, RAJASTHAN	RAJASTHAN	27.3	5.3	7.8	623	1.7	NAN	NAN	NAN	2011
2869	BARAK RIVER AT SENAPATI	MANIPUR	19	8.7	7.1	252	4.9	NAN	NAN	10	2011
2875	BARAK RIVER AT N.H. 53, TAMENGLONG DISTT., MANIPUR	MANIPUR	26	5.1	7.2	17	1	NAN	NAN	10	2011
2868	CHAKPI AT CHAKPI KARONG	MANIPUR	19	10	7.4	157	0.6	NAN	NAN	5	2011
1424	IMPHAL AT MAHABALI, MANIPUR	MANIPUR	21.8	5.9	7	164	1.6	NAN	NAN	74	2011
1457	IMPHAL AT KOIRENGEI, MANIPUR	MANIPUR	22.3	6.1	7.3	141	1.4	NAN	NAN	63	2011
1627	IMPHAL AT KIYAMGI, MANIPUR	MANIPUR	22.3	5.6	7.1	427	1.4	NAN	NAN	175	2011
1628	IMPHAL AT MINUTHONG	MANIPUR	22.3	4.7	7	527	1.9	NAN	NAN	42	2011
2861	IMPHAL AT KANGLA MOAT, IMPHAL	MANIPUR	23	5.5	8.6	116	4.5	NAN	NAN	113	2011
2862	IMPHAL AT SAMUROU, IMPHAL WEST	MANIPUR	23	6.8	6.8	160	1.5	NAN	NAN	23	2011
2864	IMPHAL AT SEKMAI, IMPHAL EAST	MANIPUR	23	7	7.4	47	1	NAN	NAN	5	2011
2874	IRANG RIVER AT TAMENGLONG	MANIPUR	23	7.3	7.8	116	1.2	NAN	NAN	10	2011
1458	IRIL AT PORAMPET, MANIPUR	MANIPUR	22	5.5	7.3	179	1.2	NAN	NAN	75	2011
1624	IRIL AT LILONG, MANIPUR	MANIPUR	22.3	4.7	7.4	220	1.6	NAN	NAN	140	2011
2863	IRIL RIVER AT KANGLA SIPHAI, IMPHAL EAST, MANIPUR	MANIPUR	27	4.9	7	180	1.2	NAN	NAN	10	2011
2873	IRIL RIVER AT LILONG (THOUBAL )	MANIPUR	30	5.8	7.8	367	6.2	NAN	NAN	95	2011
1925	KHUGA RIVER (CHURACHANDPUR)	MANIPUR	23	5.8	7.4	249	1	NAN	NAN	37	2011
2877	KHUGA DAM ON KHUGA RIVER, CHURACHANDPUR, MANIPUR	MANIPUR	23	6.2	6.9	182	2.1	NAN	NAN	8	2011
1926	KHUJAIROK, MOREH (CHANDEL DIST.)	MANIPUR	22.7	5.5	7.7	356	1.2	NAN	NAN	202	2011
2878	LOKCHAO RIVER AT BISHNUPUR, MANIPUR	MANIPUR	23	5.1	6.9	190	2.3	NAN	NAN	33	2011
2867	MAHA RIVER AT CHANDEL, MANIPUR	MANIPUR	23.5	5.2	7.1	164	2.8	NAN	NAN	20	2011
2852	MANIPUR RIVER AT SEKMAIJAN, DISTT. THOUBAL, MANIPUR	MANIPUR	23	4.6	7	188	2.8	NAN	NAN	18	2011
2879	MANIPUR RIVER AT ETHAI BARRAGE ON MANIPUR RIVER AT BISHNUPUR	MANIPUR	23.5	5.6	6.6	165	1.9	NAN	NAN	23	2011
1625	NAMBUL RIVER AT HUMP BRIDGE	MANIPUR	23	1.9	6.8	484	15.3	NAN	NAN	1075	2011
1626	NAMBUL RIVER AT HEIRANGOITHONG, MANIPUR	MANIPUR	23	2.5	7.1	424	16.7	NAN	NAN	682	2011
2858	NAMBUL RIVER AT SAMUSANG (U.K. ROAD), DISTT. IMPHAL WEST	MANIPUR	22.5	5.5	6.9	118	2.8	NAN	NAN	10	2011
2859	NAMBUL RIVER AT SINGDA DAM, IMPHAL WEST, MANIPUR	MANIPUR	23	6	7	100	4.2	NAN	NAN	10	2011
2860	NAMBUL RIVER AT NAOREMTHONG, IMPHAL WEST, MANIPUR	MANIPUR	22.5	4.9	6.9	93	3.6	NAN	NAN	25	2011
2880	NAMBUL RIVER AT BISHNUPUR, MANIPUR	MANIPUR	20	4.8	7	167.1	2.8	NAN	NAN	NAN	2011
1927	SEKMAI RIVER, KAKCHING (THOUBAL DIST.)	MANIPUR	22.7	5.4	7.2	211	1.1	NAN	NAN	78	2011
2853	THOUBAL RIVER AT MAPITHEL DAM, DISTT. THOUBAL, MANIPUR	MANIPUR	26	6	7.5	231	1.1	NAN	NAN	10	2011
2854	THOUBAL RIVER AT PHADOM, DISTT. THOUBAL, MANIPUR	MANIPUR	19	5.6	7.1	319	4.4	NAN	NAN	15	2011
2856	THOUBAL RIVER AT YAIRIPOK, DISTT. THOUBAL, MANIPUR	MANIPUR	22.5	5.7	6.9	261	2.3	NAN	NAN	53	2011
2870	THOUBAL RIVER AT SONGKHONG, (UKL DIST.)	MANIPUR	18.9	9.9	7.1	163	1	NAN	NAN	35	2011
2872	THOUBAL RIVER AT LITAN (UKL DIST.)	MANIPUR	21	6.1	7.6	163	4.5	NAN	NAN	25	2011
2855	WANGJING RIVER AT HEIROK, DISTT. THOUBAL, MANIPUR	MANIPUR	22.5	5.1	6.9	170	2.5	NAN	NAN	10	2011
2876	WANGJING RIVER AT WANGJING, DISTT. THOUBAL, MANIPUR	MANIPUR	23	3.8	7	192	3	NAN	NAN	23	2011
1632	GANOL RIVER TURA, MEGHALAYA	MEGHALAYA	24.4	7.8	7.2	139	1.9	0.56	263	359	2011
1428	KHARKHLA NEAR SUTNGA KHLIERIAT,JAINTIA HILLS DT.,MEGHALAYA	MEGHALAYA	21.8	6.5	3.1	489	6.1	0.52	32	47	2011
1631	MYNTDU RIVER JOWAI, MEGHALAYA	MEGHALAYA	20.8	7.3	7	162	2.2	0.69	2085	2633	2011
1633	SIMSANG RIVER WILLIAMNAGAR	MEGHALAYA	25.2	7.8	7.1	136	1.9	0.52	303	409	2011
1427	UMTREW AT BYRNIHAT EAST	MEGHALAYA	24	7.7	7.1	205	7	0.84	303	461	2011
2050	TLAWNG UPSTREAM AIZAWL	MIZORAM	23.4	8.1	7.1	267	1	0.11	2	12	2011
2051	TLAWNG DOWNSTREAM AIZAWL	MIZORAM	23.4	8	7	278	1.1	0.11	3	18	2011
2052	TUIRIAL UPPER CATCHMENT	MIZORAM	23.2	6.9	7.2	268	1.1	0.11	6	37	2011
2053	TUIRIAL LOWER CATCHMENT	MIZORAM	23.3	6.8	7.1	286	1.3	0.11	8	29	2011
1403	GUMTI AT U/S SOUTH TRIPURA	TRIPURA	28.4	6.6	7.8	149	1.8	NAN	209	340	2011
1404	GUMTI AT D/S SOUTH TRIPURA	TRIPURA	28.6	6.3	8	164	3.4	0.3	380	528	2011
1726	CHANDRAPUR, AGARTALA D/S OF HAORA RIVER, TRIPURA	TRIPURA	28.5	6.6	7.9	196	4.4	0.8	425	648	2011
2459	DAMANGANGA AT ZARI CAUSE WAY BRIDGE, DAMAN	DAMAN & DIU	29.9	5.6	7.5	15608	25	18.73	5	5	2010
2460	DAMANGANGA AT DISCHARG POINT DISTILLARY	DAMAN & DIU	29.9	3.7	7.5	39503	13.5	25.71	NAN	NAN	2010
2461	DAMANGANGA AT DAMAN JETTY, MOTI DAMAN	DAMAN & DIU	29.8	4.7	7.6	46170	21.5	19.69	NAN	NAN	2010
2462	DAMANGANGA AT VAPI WEIR, VAPI	DAMAN & DIU	30.2	5.8	7.8	378	NAN	2.61	NAN	NAN	2010
2463	DAMANGANGA AT LAVACHA TEMPLE, DADRA	DAMAN & DIU	29.7	6.6	7.7	489	NAN	2.66	350	350	2010
2464	DAMANGANGA at D/s of M/s Surat Beverages, Dadra	DAMAN & DIU	30.1	6.6	7.4	492	NAN	3.6	NAN	NAN	2010
2465	DAMANGANGA AT NAROLI BRIDGE, SILVASSA	DAMAN & DIU	30.3	6.2	7.8	359	NAN	3.67	4	NAN	2010
2466	DAMANGANGA AT VILLAGE NAMDHA, VAPI	DAMAN & DIU	29.8	5.8	7.7	8757	NAN	10.45	4	4	2010
1860	BALEHWAR KHADI AT N.H. NO. 8	GUJARAT	26	5.1	8.1	533	3.7	0.45	3900	7500	2010
1861	RIVER PURNA ON BRIDGE AT SURATNANNAVSARI HIGHWAY	GUJARAT	27	7.1	8	555	2	0.35	7500	15000	2010
1862	RIVER KAVERI ON BRIDGE AT BILLIMORANANVALSAD ROAD	GUJARAT	27	6.8	8.2	26600	3.1	0.62	9000	23000	2010
1865	RIVER DHADAR AT KOTHADA	GUJARAT	29.3	8.1	7.6	938	8.6	0.4	22	108	2010
1148	AMBIKA AT BILIMORA,	GUJARAT	28.4	6.2	7.8	7778	2.7	0.26	2880	6581	2010
1434	AMLAKHADI AFTER CONFL. OF W. WATER FROM ANKLESH,	GUJARAT	32	NAN	7.2	1440	46	0.2	80	330	2010
1438	MINDHOLA AT STATE HIGHWAY BRIDGE SACHIN,	GUJARAT	28.3	3.2	7.7	885	6.3	0.51	3900	9575	2010
1399	ZUARI AT D/S OF PT. WHERE KUMBARJRIA CANAL JOINS	NAN	29.3	6.6	6.5	58	1.8	0.87	0	53	2010
1475	ZUARI AT PANCHAWADI	NAN	28.8	6.6	6.6	145	1.5	0.65	4	98	2010
1400	MANDOVI AT NEGHBOURHOOD OF PANAJI	NAN	29	6.3	6.6	55	1.8	0.36	8	140	2010
1476	MANDOVI AT TONCA, MARCELA	NAN	28.8	6.4	6.4	188	2	0.44	15	153	2010
1543	KALNA AT CHANDELNAN PERNEM	NAN	27.3	6.9	6.2	61	1.7	1.07	7	117	2010
1548	ASSONORA AT ASSONORA	NAN	28.3	7.2	6.1	62	2.6	0.92	8	123	2010
2276	RIVER BICHOLIM VARAZAN NAGAR , BICHOLIM	NAN	29	6.9	6.6	154	1.9	0.83	17	173	2010
2275	RIVER CHAPORA NEAR ALORNA FORT ,PERNEM	NAN	27.6	7	6.3	742	1.6	0.42	8	139	2010
1546	KHANDEPAR AT OPA NAN PONDA	NAN	28.8	7.6	6.2	62	1.1	0.38	12	160	2010
2270	KHANDEPAR AT CODLI NR BDG,U/S OPA WATERWORKS, SANGUEM	NAN	28.3	7.1	6.2	69	1.4	0.56	7	141	2010
2272	KUSHAWATI NEAR BUND AT KEVONA,RIVON,SANGUEM	NAN	27.8	6.8	6	93	1.9	0.75	9	136	2010
1545	MADAI AT DABOS NAN VALPOI	NAN	28.5	7.1	6.2	89	1.4	0.68	6	119	2010
2274	MAPUSA ON CULVERT ON HIGHWAY MAPUSANANPANAJI	NAN	28.1	6.3	6.2	110	1.5	0.59	8	157	2010
2271	SAL PAZORKHONI, CUNCOLIM (NR CULVERT MARGAONAN CANACONA N.H.)	NAN	29	6.2	7	77	1.8	0.46	11	173	2010
2273	SAL NEAR HOTEL LEELA MOBOR, CAVELOSSIM	NAN	29.5	6.2	6.8	67	1.7	0.61	8	145	2010
1547	TALPONA AT CANACONA	NAN	30.2	6.9	6.5	62	1.4	0.6	10	107	2010
1544	VALVANT AT SANKLINANBICHOLIM	NAN	28.3	6.7	6.2	62	0.9	0.57	8	187	2010
2651	AMBA AT D/S OF WAKEN BDG U/S OF JS PETROCHEMICALS, WAKENPHATA, ROHA	NAN	28.7	6.8	7.9	119	3.5	0.58	286	517	2010
1461	BHATSA AT D/S OF PISE DAM NEAR PISE VILLAGE (ULHAS)	NAN	26	7	7.7	88	3.2	0.13	8	17	2010
2653	BHATSA AT D/S OF LIBERTY OIL MILLS, SATNEL, SHAHAPUR, THANE	NAN	NAN	6.9	7.3	70	3.4	0.19	NAN	NAN	2010
2654	BHATSA AT U/S OF LIBERTY OIL MILLS, SATNEL, SHAHAPUR, THANE	NAN	NAN	7.4	7.2	77	3	0.23	NAN	NAN	2010
1092	KALU AT ATALE VILLAGE	NAN	24	7	7.4	3113	4	2.16	95	350	2010
2670	KAN NEAR SAKRI WATER WORKS, SAKRI, DHULE	NAN	32.1	5.5	8.1	363	8.4	2.15	16	69	2010
1152	KUNDALIKA AT ROHA CITY	NAN	30.3	6.9	7.5	86	3.6	0.4	316	582	2010
2198	KUNDALIKA RIVER AT ARE KHURD ( SALINE ZONE )	NAN	30.1	6.4	7.4	621	37.8	1.79	413	728	2010
2671	KUNDALIKA NEAR SALAV BDG (SALINA ZONE), SALAV, ROHA, RAIGAD	NAN	28.8	5.2	7.9	42354	9.5	1.1	126	253	2010
2672	KUNDALIKA AT DHATAV AT JACKWELL, DHATAV, ROHA, RAIGAD	NAN	28.7	6.9	7.4	73	3.5	0.27	482	659	2010
2168	MITHI RIVER	NAN	29	3.4	7.4	17842	31.5	3.32	1767	1767	2010
2676	MUCHKUNDI AT WAKED NEAR M/S ASAHI INDIA GLASS LTD, WAKED, LANJA, RATNAGIRI	NAN	28.5	7.4	8.1	254	2.2	0.15	3	75	2010
1151	PATALGANGA AT SHILPHATA	NAN	27.7	6.7	7.4	125	3.7	0.4	514	820	2010
1462	PATALGANGA NEAR INTAKE OF MIDC W/W	NAN	28.6	6.6	7.5	129	3.9	0.4	129	381	2010
2685	PATALGANGA AT D/S OF KHARPADA BDG, KHARPADA, KHALAPUR, RAIGAD	NAN	27.1	6.1	7.3	515	5.1	2.02	82	212	2010
2686	PATALGANGA AT VYAL PUMP HOUSE, VYAL, KHALAPUR, RAIGAD	NAN	27.1	6.6	7.4	122	3.6	0.46	172	361	2010
2687	PATALGANGA AT KHALAPUR PUMPING STATION, RAIGAD	NAN	27	6.5	7.3	131	3.8	0.79	108	261	2010
2688	PATALGANGA AT SAVROLI BDG, KHALAPUR. RAIGAD	NAN	26.8	6.7	7.3	130	3.4	0.57	133	318	2010
2689	PATALGANGA RIVER AT GAGANGIRI MAHARAJ TEMPLE, KHOPOLI, KHALAPUR, RAIGAD	NAN	26.8	6.6	7.4	95	3.7	0.53	147	217	2010
2696	PEHLAR DAM ON PEHLAR RIVERNANINLET OF WATER WORKS, VASAI, THANE	NAN	26.4	6.8	7.7	143	3.6	0.43	38	109	2010
2199	SAVITRI AT OVALE VILLAGE.	NAN	22.1	6.3	7.5	10825	2.9	1.93	5	101	2010
2701	SAVITRI JACKWELL AT UPSA KENDRE, NANGALWADI, MAHAD, RAIGAD	NAN	22.3	7.1	7.4	185	2.2	0.63	4	80	2010
2702	SAVITRI RIVER AT SHEDAV DOH, MAHAD,RAIGAD	NAN	22	6.7	7.5	1439	2.5	1.47	4	113	2010
2703	SAVITRI AT DADLI BRIDGE, DADLI, MAHAD, RAIGADH	NAN	22	6.6	7.5	185	2.4	0.3	6	113	2010
2704	SAVITRI AT MUTHAVALI VILLAGE, MAHAD, RAIGADH	NAN	22	6.7	7.8	3521	2.4	1.02	3	90	2010
2706	SURYA U/S OF SURYA DAM, DHAMMI, VIKRAMGAD, THANE	NAN	28.2	7.1	7.7	193	3.1	0.53	41	92	2010
2707	SURYA AT MIDC PUMPING STATION, GARVASHET, PALGHAR, THANE	NAN	28.2	7.1	7.9	175	3.1	0.47	31	86	2010
2708	SURYA RIVER AT INTAKE OF VASAINANVIRAR W/S SCHEME, MASVAN, PALGHAR, THANE	NAN	28.3	7.1	7.8	174	3.3	0.44	33	83	2010
2709	TANSA NEAR ROAD BDG, VILL DAKEWALI, WADA, THANE	NAN	NAN	7.2	7.5	308	4	0.15	NAN	NAN	2010
1093	ULHAS AT U/S OF NRC BUND AT MOHANE	NAN	26.3	6.4	7.7	153	3.6	0.77	504	592	2010
1094	ULHAS AT U/S OF BADLAPUR	NAN	26.1	7	7.7	111	3.4	0.42	179	359	2010
2162	ULHAS RIVER ATJAMBHUL WATER WORKS.	NAN	26	6.6	7.6	209	3.4	0.68	97	243	2010
2712	VAITARNA NR RD BDG, GANDHARE VILL., WADA, THANE	NAN	NAN	7.5	8.2	296	3.5	0.14	NAN	NAN	2010
2164	VASHISTI AT U/S OF THREE M PAPER MILLS NEAR M/S MULTIFILMS PLASTIC PVT. LTD. AT KHERDI.	NAN	27.6	6.9	7.5	119	2.2	0.42	2	71	2010
2713	VASHISHTI AT D/S OF THREE M PAPER MILLS NR CHIPLUN WATER INTAKE JACKWELL, KHERDI, RATNAGIRI	NAN	27.6	6.8	7.7	116	2.3	1.33	3	74	2010
2714	VASHISHTI AT U/S OF POPHALI NEAR KONPHANSAWANE BRIDGE, CHIPLUN, RATNAGIRI	NAN	27.3	7	7.7	118	2.1	0.5	3	64	2010
17	PERIYAR NEAR ALWAYENANELOOR	NAN	27.4	5.2	6.6	453	1.5	0.38	644	4613	2010
18	PERIYAR AT KALADY	NAN	27.3	7.2	6.8	35	1.1	0.24	513	3483	2010
20	CHALIYAR AT KOOLIMADU	NAN	26	7	7.1	62	0.5	0.44	385	617	2010
21	CHALIYAR AT CHUNGAPALLY	NAN	26.2	7	7.1	5228	0.6	0.34	240	455	2010
42	KALLADA AT PERUMTHOTTA MKADAVU, PUNALOOR	NAN	27.5	7.2	7	51	0.6	0.26	285	522	2010
43	MUVATTAPUZHA AT VETTIKKATTUMUKKU	NAN	28.1	6.7	6.9	62	1.2	0.46	385	2193	2010
1154	CHALAKUDY AT PULICKALKANANDAVU	NAN	28.2	6.5	6.5	118	1.1	0.52	610	3080	2010
1155	KARAMANA AT MOONNATTUMUKKU	NAN	27.6	0.6	7	1787	14.1	1.49	8542	17500	2010
1156	PAMBA AT CHENGANNUR	NAN	28	6.6	6.8	49	0.9	0.56	448	913	2010
1207	KABBANI AT MUTHANKARA	NAN	24.3	6.8	7.3	67	0.6	0.4	598	935	2010
1208	BHAVANI AT ELACHIVAZHY	NAN	25.8	7.3	7.4	104	0.6	0.44	245	430	2010
1338	PERIYAR AT SEWAGE DISCHARGE POINT	NAN	27.8	6.5	6.7	39	1.2	0.26	562	4823	2010
1339	MEENACHIL AT KIDANGOOR	NAN	26.3	7.2	6.5	45	0.9	0.46	1225	1825	2010
1340	MANIMALA AT KALLOOPARA	NAN	28.5	7.4	6.9	65	0.9	0.56	575	1455	2010
1341	PAMBA AT THAKAZHY	NAN	29.3	6.5	6.5	60	1	1.62	420	900	2010
1342	ACHENKOIL AT THUMPAMON	NAN	27.6	6.6	6.9	57	0.9	0.37	319	650	2010
1384	MANIMALA AT THONDRA	NAN	28.1	7.1	7	84	1	0.66	985	1485	2010
1442	VAMANAPURAM	NAN	27.8	7.5	6.8	56	1.3	0.6	178	540	2010
1443	ACHENKOIL AT CHENNITHULA	NAN	28.1	5.4	6.7	100	0.9	0.42	463	810	2010
1563	AMARAVILA	NAN	26.6	7	6.9	66	0.7	0.45	465	900	2010
1564	AYUR	NAN	27.8	7.1	6.9	75	0.6	0.73	300	583	2010
1565	PAMBA DOWN	NAN	29.3	6.5	6.7	70	0.9	1.25	370	800	2010
1566	THIRURANGADY	NAN	28	6.7	6.6	102	0.8	0.12	295	900	2010
1567	KUTTIYADY ESTATE	NAN	23.8	7.1	6.8	27	0.6	0.22	86	198	2010
1568	VALAYAM	NAN	26.3	6.9	7.1	46	0.5	0.33	225	373	2010
1569	THALIPARAMBA	NAN	27.9	6.7	6.8	8291	1	0.53	108	250	2010
1570	HOSDURG	NAN	28.4	6.2	7	12342	1.4	0.27	670	1600	2010
1571	KAKKADAVU, KERALA	NAN	27.1	7.5	7.3	53	0.8	0.31	1253	2225	2010
1572	PADIYATHADKA	NAN	28.5	7.6	7.3	62	1	0.63	1175	2180	2010
1573	IRUMPANAM	NAN	28.1	2.2	6.4	625	2.3	1.29	1125	6505	2010
2284	R NEYYAR AT ARUVIPURAM	NAN	26.4	7.4	6.7	55	0.7	0.51	281	1088	2010
2285	R MAMOM AT MAMOM BRIDGE	NAN	27.1	7	6.8	103	0.7	0.43	225	640	2010
2286	R AYROOR AT AYROOR BRIDGE	NAN	26.9	5.3	6.9	109	1.3	0.66	305	685	2010
2287	R ITHIKKARA AT ITHIKKARA	NAN	28.6	6.3	7	1392	0.7	0.85	230	535	2010
2288	PALLICKAL AT NELLIMUKAL	NAN	27.9	6.7	7	71	0.5	0.29	208	433	2010
2289	R KARUVANNURR AT KARUVANNUR BRIDGE	NAN	28.4	6	6.4	57	1.4	0.61	193	303	2010
2290	PUZHACKAL AT PUZHACKAL BRIDGE	NAN	29	4.2	6.6	93	1.7	0.56	253	385	2010
2291	R KEECHERI AT VADAKKANCHERY BRIDGE	NAN	28.8	5.1	6.7	88	1.9	0.63	405	713	2010
2292	R THIRUR AT THALAKKADATHUR BRIDGE	NAN	27.8	5.3	6.4	4912	1.1	0.11	345	788	2010
2293	R KADALUNDI AT HAJIRAPPALLY	NAN	28.5	6.9	7	84	0.9	0.08	300	803	2010
2294	R KALLAI AT KALLAI BRIDGE	NAN	26	2.8	7.4	18256	1.6	0.47	1050	2300	2010
2295	CORAPUZHA AT KANAYANKODE	NAN	26.5	5.3	7.2	9753	0.9	0.26	1600	2650	2010
2296	R THALLASSERY AT PATHIPPALAM	NAN	28.4	6.5	5.8	67	0.4	0.54	123	520	2010
2297	ANCHARAKANDY AT MERUVAMBA	NAN	28.1	6.9	6.1	86	0.6	0.49	73	183	2010
2298	R KUPPAM AT RAYAROM	NAN	26.8	7	6.6	59	0.8	0.42	123	418	2010
2299	RAMAPURAM AT RAMAPURAM BRIDGE	NAN	28.6	5.6	6.4	7904	1	0.4	165	278	2010
2300	PERUVAMBA AT CHANDAPPURA	NAN	28.1	6.8	6	55	0.5	0.25	590	910	2010
2301	R KAVVAI AT KUTTIYOL PALAM	NAN	29	6	5.9	105	1	0.63	73	195	2010
2302	NEELASWARAM AT NAMBIARKAL DAM	NAN	28.8	6.3	7	2759	1.4	0.22	963	1400	2010
1448	NAGAVALLI AT THOTAPALLI REGULATOR	NAN	28	6.5	7.6	312	1.1	2.41	3	354	2010
2352	VAMSHADHARA, KALINGAPATNAM, VIZIANAGARAM	NAN	27.4	6.4	7.7	203	1.1	3.34	3	357	2010
1444	KALI AT D/S WEST COAST PAPER MILL	NAN	28.8	7.3	7.3	308	4.2	2.43	116	185	2010
1456	RUSHIKULYA AT GANJAM D/S,	NAN	30.8	6.8	7.8	23761	1.9	0.67	145	460	2010
1642	NAGAVALLI AT JAYKAYPUR D/S,	NAN	28	7.5	8.1	228	2.1	0.4	3390	5850	2010
1643	NAGAVALLI AT RAYAGADA D/S,	NAN	27.3	7.7	8.1	243	1.6	0.71	1930	4450	2010
2422	PENTA U/S, JAYKAYPUR TOWN	NAN	29	7.6	7.9	191	1.4	0.13	1188	1985	2010
2423	BUDHABALANGA, D/S OF BARIPADA TOWN	NAN	24.5	7.5	7.9	237	1.8	0.45	1225	2425	2010
2424	BUDHABALANGA AT BALASORE D/S	NAN	24.8	7.4	7.7	865	1.9	0.3	1300	2675	2010
2425	RIVER KERANDI(INTAKE WELL OF NALCO REFINARY, HAL, SUNABEDA)	NAN	25.3	6.7	6.9	132	1.2	0.32	953	1823	2010
2426	MUNIGUDA (D/S OF M/S VEDANTAALUMINA PROJECT)	NAN	26.8	7.1	7.9	211	1.4	0.48	1065	2098	2010
2427	GUNUPUR (INTERSTATE BOUNDRY)	NAN	29	6.7	7.9	182	1.1	0.24	735	1510	2010
2442	GAUTAMINANGODAVARI RIVER	NAN	29	7.4	8.8	434	2	0.05	NAN	NAN	2010
2443	GAUTAMINANGODAVARI RIVER	NAN	28	6.4	8.3	565	2	0.05	NAN	NAN	2010
2444	CORINGA RIVER	NAN	28	6.9	8.8	238	4	0.05	NAN	NAN	2010
2445	MAHE RIVER	NAN	28	6.3	6.6	425	NAN	NAN	NAN	NAN	2010
1159	TAMBIRAPARANI AT BDG.NR. MADURA COATS LTD. PAPAVINASAM	NAN	24.8	7.4	7	75	1.6	0.05	78	118	2010
1160	TAMBIRAPARANI AT CHERANMADEVI,CAUSE WAY	NAN	27.2	7.2	6.8	70	1.8	0.09	78	148	2010
1161	TAMBIRAPARANI AT TIRUNELVELI, COLLECTORATE.	NAN	27.3	6.6	7	119	2.5	0.33	233	374	2010
1162	TAMBIRAPARANI AT MURAPPANADU	NAN	28.4	6.9	7	236	1.9	0.25	83	157	2010
1328	TAMBIRAPARANI AT PAPPANKULAM	NAN	26.8	7	6.9	73	1.7	0.4	87	144	2010
1329	TAMBIRAPARANI AT RAIL BDG. NR. AMBASAMUDAM	NAN	25.2	7.2	6.9	75	1.5	0.2	83	128	2010
1330	TAMBIRAPARANI AT ARUMUGANERI	NAN	28.4	6.9	7.2	385	2.3	0.13	108	196	2010
1450	PALAR AT VANIYAMBADI WATER SUPPLY HEAD WORK	NAN	28.2	6.4	7.6	860	3.3	0.4	253	379	2010
3026	TAMBIRAPARANI AT KALLIDAI KURICHI, TIRUNELVELI	NAN	24	7.6	6.6	166	2	1.8	90	140	2010
3027	TAMBIRAPARANI AT SRIVAIKUNTAM, D/S OF SK ANAICUT, TIRUNELVELI	NAN	29	6.9	7.2	308	1.9	0.49	60	170	2010
3028	TAMBIRAPARANI AT VELLAKOIL, TIRUNELVELI	NAN	25	6.8	6.7	247	2.1	1.84	280	500	2010
3029	TAMBIRAPARANI AT SIVALAPERI, CONFLUENCE POINT OF KUTTRALAM FALLS, D/S OF PALAYAMKOTTAI, TIRUNELVELI	NAN	25	6.6	6.9	359	2.3	0.59	110	280	2010
1025	GHAGGAR GHNAN1 AT ROAD BRDG. SIRSA,DEBWALI ROAD,HARYANA	NAN	15	6.5	7.6	450	18	12	NAN	NAN	2010
1026	GHAGGAR GHNAN2 AT CHANDARPUR SYPHON, HARYANA	NAN	23.5	6.1	7.8	825	16	14	NAN	NAN	2010
1885	GHAGGAR AT D/S OF SURAJPUR	NAN	NAN	6.5	8.4	240	2.7	0.62	NAN	NAN	2010
1887	GHAGGAR BEFORE OTTU WEIR (BEFORE MIXING OF SATLUJ CANAL WATER) (HARYANA)	NAN	15	6.9	7.8	480	18	16	NAN	NAN	2010
1023	GHAGGAR AT MUBARAKPUR REST HOUSE (PATIALA), PUNJAB	NAN	20.3	5.6	6.7	807	10.8	2	1825	7500	2010
1024	GHAGGAR AT 100M D/S CONF. WITH R. SARASWATI (PATIALA),PUNJAB	NAN	20	4.9	6.8	1097	26.5	4.8	14000	46250	2010
1295	GHAGGAR NEAR BANKARPUR,DERA BASSI,PUNJAB	NAN	20	4.9	6.6	834	13.1	2.6	2875	9500	2010
1473	GHAGGAR AT RATANHERI, D/S OF PATIALA NADI (AFTER CONFL.)	NAN	19.8	5.2	6.7	1027	28	5.9	17500	57500	2010
1718	GAGGAR ENTERING IN FROM HARYANA NR RD NO. 629,	NAN	32.7	3.3	7.9	897	1.3	0.97	5	12	2010
1719	GAGGAR D/S HANUMANGARH NEAR 2 KNJ NAI ABADI, MAKKASR,	NAN	34.5	4.9	8	510	1.2	0.35	4	8	2010
1703	GHAGGER AT MOONAK, PUNJAB	NAN	19.8	5	6.9	1172	25.5	3.8	15500	48750	2010
1884	KALA AMB D/S MARKANDA RIVER	NAN	27	4.8	7.8	599	534.5	3.75	2200	5000	2010
1698	D/S CHHATBIR, PUNJAB	NAN	20.5	4.7	6.7	906	25.3	7.7	23500	47500	2010
1699	U/S DHAKANSU NALLAH, PUNJAB	NAN	20.5	5.4	6.8	883	15.4	5.1	9500	21750	2010
1700	D/S DHAKANSU NALLAH, PUNJAB	NAN	20.5	5.1	7.6	1069	26.5	6.6	20250	49250	2010
1701	D/S JHARMAL NADI, PUNJAB	NAN	21	4.2	7.6	1168	31.8	7.6	20000	46500	2010
1702	U/S JHARMAL NADI, PUNJAB	NAN	20.3	4.8	6.6	905	15	3.3	6000	10500	2010
1704	D/S SARDULGARH, PUNJAB	NAN	20	4.5	6.6	1269	30.3	4.1	21000	42750	2010
1705	U/S SARDULGARH, PUNJAB	NAN	20	4.7	6.7	1216	26.8	3.7	13250	31500	2010
1717	KODRA DAM, MOUNT ABU,	NAN	21.3	5.2	7.3	465	0.9	0.59	4	9	2010
2624	MARKANDA U/S KALA AMB	NAN	22.1	7.8	8.2	410	1.2	0.1	16	32	2010
2625	MARKANDA D/S KALA AMB/ BOUNDARY OF HARYANA	NAN	22.33	6.7	8.12	396	1.53	0.15	10	29	2010
1871	MARKANDA AT PAONTA, DISTT. SIRMOUR, H.P.	NAN	21.5	8	8.1	403	0.8	0.1	12	25	2010
1424	IMPHAL AT MAHABALI, MANIPUR	NAN	24	4.88	7.94	149	2.65	NAN	NAN	165	2010
1457	IMPHAL AT KOIRENGEI, MANIPUR	NAN	22	5.67	7.02	153	1.67	NAN	NAN	22	2010
1458	IRIL AT PORAMPET, MANIPUR	NAN	24	6	6.9	300	2.23	NAN	NAN	91	2010
1624	LILONG, MANIPUR	NAN	23	6.15	7.45	234	2	NAN	NAN	222	2010
1625	HUMP BRIDGE, MANIPUR	NAN	23	2.7	7.35	357	8.45	NAN	NAN	636	2010
1626	HEIRANGOITHONG, MANIPUR	NAN	24	2.98	7.52	422	5.53	NAN	NAN	531	2010
1627	KIYAMGI, MANIPUR	NAN	24	5.48	7.42	180	2.08	NAN	NAN	136	2010
1628	MINUTHONG(IMPHAL RIVER, MANIPUR	NAN	23	5.13	7.46	162	2.23	NAN	NAN	211	2010
1427	UMTREW AT BYRNIHAT EAST	NAN	25	7.85	7.13	254	6.68	3.35	345	488	2010
1428	KYRHUKHLA NEAR SUTNGA KHLIERIAT,JAINTIA HILLS DT.	NAN	24	6.58	6.5	655	5.93	4	40	60	2010
1631	MYNTDU RIVER JOWAI, MEGHALAYA	NAN	20	7.58	7.03	191	2.08	2.65	2350	2900	2010
1632	GANOL RIVER TURA, MEGHALAYA	NAN	24	8.23	7.05	137	1.4	3.2	243	323	2010
1633	SIMSANG RIVER WILLIAMNAGAR	MIZORAM	25	8.23	7.38	143	1.55	3.55	255	360	2010
2050	TLAWNG UPSTREAM AIZAWL	MIZORAM	22	6.6	7.3	210	1.3	NAN	8.5	242	2010
2051	TLAWNG DOWNSTREAM AIZAWL	MIZORAM	22	6.8	7.2	220	1.5	NAN	NAN	97	2010
2052	TUIRIAL UPPER CATCHMENT	MIZORAM	23	6.8	7	317	1.5	NAN	8	45	2010
2053	TUIRIAL LOWER CATCHMENT	NAN	23	6.4	6.7	323	1.4	NAN	19	205	2010
1403	GUMTI AT U/S SOUTH TRIPURA	tripura	28	6.5	7.7	146	1.6	NAN	302	390	2010
1404	GUMTI AT D/S SOUTH TRIPURA	tripura	28	6.2	7.7	176	3.5	0.2	532	592	2010
1726	CHANDRAPUR, AGARTALA D/S OF HAORA RIVER, TRIPURA	tripura	29	6.3	8	198	4.2	0.3	524	686	2010
1150	NAN	DAMANGANGA AT KACHIGAON U\S AT GIDC WIER,GUJARAT	28	7.3	7.4	332	0.7	0.3	6	12	2009
1246	NAN	DAMANGANGA AT KACHIGAON D\S (DAMAN),GUJARAT	29	6.5	7.5	21417	16.4	0.4	15	37	2009
2459	NAN	DAMANGANGA AT ZARI CAUSE WAY BRIDGE,DAMAN	30	6.1	7.3	11855	12.5	18.6	180	902	2009
2460	NAN	DAMANGANGA DISCHARGE POINT OF DISTILLERY, DAMAN	30	6.3	7.4	24506	136	16.9	158	698	2009
2461	NAN	DAMANGANGA AT DAMAN JETTY, MOTI DAMAN	30	5.9	7.5	25343	56.5	7.7	180	1800	2009
2462	NAN	DAMANGANGA VAPI WEIR,VAPI, DAMAN	30	6.6	7.8	371	NAN	4.1	180	1800	2009
2463	NAN	DAMANGANGA AT LAVACHA TEMPLE, SILVASSA	30	6.2	7.4	368	8	3.2	265	1075	2009
2464	NAN	DAMANGANGA D/S OF M/S SURAT BEVERAGES, VILLAGE DADRA, SILVASSA	30	6.7	7.7	354	4	2.6	137	947	2009
2465	NAN	DAMANGANGA AT NAROLI BRIDGE, SILVASSA	33	6.8	8	374	21	1.5	180	1800	2009
2466	NAN	DAMANGANGA AT VILLAGE NAMDHA, VAPI	30	5.9	7.4	7173	12	58.1	7	607	2009
1393	NAN	DAMANGANGA AT D/S OF MADHUBAN, DAMAN	28	7.3	7.4	332	0.7	0.3	6	12	2009
1860	NAN	BALEHWAR KHADI AT N.H. NO. 8	30	5.7	8	601	7.4	0.5	14600	28666	2009
1861	NAN	RIVER PURNA ON BRIDGE AT SURATNANNAVSARI HIGHWAY	30	4.7	8.3	753	3.7	0.5	9166	21333	2009
1862	NAN	RIVER KAVERI ON BRIDGE AT BILLIMORANANVALSAD ROAD	28	5.8	7.8	16177	3	0.5	10100	25000	2009
1865	NAN	RIVER DHADAR AT KOTHADA	30	2.5	7.5	1108	6	0.6	16	85	2009
1148	NAN	AMBIKA AT BILIMORA, GUJARAT	30	6.1	8.1	14921	3.2	0.3	4300	23625	2009
1434	NAN	AMLAKHADI AFTER CONFL. OF W. WATER FROM ANKLESH,GUJARAT	30	0.6	7.1	3115	36.5	1.7	4450	15425	2009
1436	NAN	BHADAR D/S JETPUR VILL. AFTER CONF. OF W.WATER FROM JETPUR CITY,GUJARAT	27	3.2	7.8	5073	5.8	0.2	833	1366	2009
1438	NAN	MINDHOLA AT STATE HIGHWAY BRIDGE SACHIN, GUJARAT	30	4.2	8.2	901	6.7	0.4	9750	21500	2009
2072	NAN	RIVER BHOGAVO D/S OF SURENDRANAGAR.	28	2.9	8.3	11405	5.6	0.1	49	148	2009
2082	NAN	TRIVENI SANGAM, NR. SOMNATH TEMPLE, VERAVAL, DIST. JUNAGADH.	29	5	7.7	47156	3.1	0.1	41	114	2009
1399	NAN	ZUARI AT D/S OF PT. WHERE KUMBARJRIA CANAL JOINS, GOA	31	7.2	6.3	14100	1.6	0.41	13	17	2009
1400	NAN	MANDOVI AT NEGHBOURHOOD OF PANAJI, GOA	29	5.5	7.8	401	1.3	0.21	2	5	2009
1475	NAN	ZUARI AT PANCHAWADI	30	6.2	6.9	11000	1.3	0.48	13	17	2009
1476	NAN	MANDOVI AT TONCA, MARCELA, GOA	29	6.5	6.8	30190	2.3	0.04	5	8	2009
1543	NAN	RIVER KALNA AT CHANDELNAN PERNEM, GOA	24	8.1	7.7	7400	2.6	0.1	79	130	2009
1544	NAN	RIVER VALVANT AT SANKLI NAN BICHOLIM, GOA	27	7.8	6.4	609	2.3	0.08	49	70	2009
1545	NAN	RIVER MADAI AT DABOS NAN VALPOI, GOA	27	7.8	6.4	90	2	NAN	13	17	2009
1546	NAN	RIVER KHANDEPAR AT OPA NAN PONDA, GOA	28	7.2	6.5	8240	1.6	0.25	17	46	2009
1547	NAN	RIVER TALPONA AT CANACONA, GOA	27	4.2	7.6	5543	0.7	0.18	2	8	2009
1548	NAN	RIVER ASSONORA AT ASSONORA, GOA	26	6.5	6.4	505	1.6	0.13	8	13	2009
2270	NAN	RIVER KHANDEPAR AT CODLI NEAR BRIDGE ,U/S OPA WATERWORKS,SANGUEM	28	7.4	6.9	3844	2	0.15	5	10	2009
2271	NAN	RIVER SAL PAZORKHONI,CUNCOLIM(NEAR CULVERT MARGAONAN CANACONA NATIONAL HIGHWAY)	28	5.4	7	7692	1.7	0.92	29	48	2009
2272	NAN	RIVER KUSHAWATI NEAR BUND AT KEVONA,RIVON,SANGUEM	27	6.6	7.2	692	1.9	0.34	105	175	2009
2273	NAN	RIVER SAL NEAR HOTEL LEELA MOBOR,CAVELOSSIM	29	5.1	7.5	NAN	2.3	0.38	1201	1754	2009
2274	NAN	RIVER MAPUSA ON CULVERT ON HIGHWAY MAPUSANANPANAJI	29	7.3	6.8	20640	2.5	0.42	87	162	2009
2275	NAN	RIVER CHAPORA NEAR ALORNA FORT ,PERNEM	28	7.2	6.9	5350	2.2	0.28	134	206	2009
2276	NAN	RIVER BICHOLIM VARAZAN NAGAR , BICHOLIM	28	7	6.8	4800	3	0.32	69	126	2009
1092	NAN	KALU AT ATALE VILLAGE, MAHARASHTRA	28	5.5	7.7	8092	7.6	0.72	410	800	2009
1093	NAN	ULHAS AT U/S OF NRC BUND AT MOHANE, MAHARASHTRA	29	6.9	7.6	136	3.8	0.26	143	309	2009
1094	NAN	ULHAS AT U/S OF BADLAPUR, MAHARASHTRA	29	6.9	7.7	120	3.9	0.37	207	280	2009
1461	NAN	BHATSA AT D/S OF PISE DAM NEAR PISE VILLAGE (ULHAS), MAHARASHTRA	28	6.7	8	111	3.6	0.31	45	143	2009
1462	NAN	PATALGANGA NEAR INTAKE OF MIDC W/W, MAHARASHTRA	26	6.9	7.3	229	3.8	0.68	108	257	2009
2162	NAN	ULHAS RIVER ATJAMBHUL WATER WORKS.	29	6.8	7.5	171	3.8	0.34	88	199	2009
2164	NAN	VASHISTI RIVER AT U/S OF THREE M PAPER MILLS NEAR M/S MULTIFILMS PLASTIC PVT. LTD. AT KHERDI.	29	6.9	7.3	183	2.2	1.25	2	56	2009
2168	NAN	MITHI RIVER	34	3.3	7.6	29464	19.4	1.78	1195	1536	2009
2198	NAN	KUNDALIKA RIVER AT ARE KHURD ( SALINE ZONE )	32	5.4	7.2	925	11.7	0.78	279	512	2009
2199	NAN	SAVITRI RIVER AT OVALE VILLAGE.	22	6.2	7.2	13848	2.5	4.11	6	127	2009
1151	NAN	PATALGANGA AT SHILPHATA, MAHARASHTRA	26	7	7.4	225	3.8	0.26	152	375	2009
1152	NAN	KUNDALIKA AT ROHA CITY, MAHARASHTRA	35	6.6	8.1	102	3.9	0.26	165	345	2009
17	NAN	PERIYAR NEAR ALWAYENANELOOR, KERALA	28	8.1	6.3	1414	1.1	0.31	100	690	2009
18	NAN	PERIYAR AT KALADY, KERALA	27	6.9	6.8	41	0.8	0.22	261	1487	2009
20	NAN	CHALIYAR AT KOOLIMADU, KERALA	27	6.9	6.9	78	0.5	0.23	393	703	2009
21	NAN	CHALIYAR AT CHUNGAPALLY, KERALA	26	6.7	6.9	5507	0.6	0.28	433	715	2009
42	NAN	KALLADA AT PERUMTHOTTAMKADAVU, PUNALOOR, KERALA	27	7.3	7	49	0.7	0.66	228	445	2009
43	NAN	MUVATTAPUZHA AT VETTIKKATTUMUKKU, KERALA	28	6.7	6.7	67	1.3	0.4	309	1025	2009
1154	NAN	CHALAKUDY AT PULICKALKANANDAVU, KERALA	29	6.5	6.6	109	1.2	0.37	142	679	2009
1155	NAN	KARAMANA AT MOONNATTUMUKKU, KERALA	26	0.7	6.6	4235	12.5	1.48	40833	59417	2009
1156	NAN	PAMBA AT CHENGANNUR, KERALA	27	6.9	6.5	108	1	0.42	540	1083	2009
1338	NAN	PERIYAR AT SEWAGE DISCHARGE POINT, KERALA	28	6.4	6.6	48	1	0.25	154	603	2009
1339	NAN	MEENACHIL AT KIDANGOOR, KERALA	26	7.2	6.7	109	0.8	0.44	1000	1400	2009
1340	NAN	MANIMALA AT KALLOOPARA, KERALA	29	6.8	7.1	61	1.5	0.5	130	485	2009
1341	NAN	PAMBA AT THAKAZHY, KERALA	28	6.1	6.7	244	0.9	0.33	655	1113	2009
1342	NAN	ACHENKOIL AT THUMPAMON, KERALA	27	6.8	7	62	0.6	0.93	240	434	2009
1384	NAN	MANIMALA AT THONDRA, KERALA	28	7.1	7	59	0.8	0.71	540	890	2009
1442	NAN	VAMANAPURAM, KERALA	27	7.4	6.6	64	0.7	0.29	288	1425	2009
1443	NAN	ACHENKOIL AT CHENNITHULA, KERALA	26	6.4	7	79	0.8	0.73	271	493	2009
1563	NAN	NEYYAR AMARAVILA, KERALA	26	7.2	6.7	73	0.9	0.28	335	2150	2009
1564	NAN	AYUR, KERALA	27	6.2	7	83	0.6	0.93	282	505	2009
1565	NAN	PAMBA DOWN, KERALA	29	6.1	6.7	55	1.4	0.55	825	1450	2009
1566	NAN	THIRURANGADY, KERALA	28	6.6	6.5	79	0.8	0.13	195	650	2009
1567	NAN	KUTTIYADY ESTATE, KERALA	26	6.9	6.7	198	0.3	0.2	40	180	2009
1568	NAN	MAHI VALAYAM, KERALA	27	7.3	6.5	44	0.5	0.21	233	400	2009
1569	NAN	KUPPAM THALIPARAMBA, KERALA	28	6.2	6.6	15738	1	0.93	233	360	2009
1570	NAN	NEELASHWER HOSDURG, KERALA	29	5.2	7.1	18459	1	0.13	518	918	2009
1571	NAN	KORINGODA KAKKADAVU, KERALA	28	7.4	7	45	1.1	0.11	1043	1933	2009
1572	NAN	CHANDRIGIRI PADIYATHADKA, KERALA	28	7.6	6.7	52	1.1	0.11	613	963	2009
1573	NAN	CHAITRAPUZHA IRUMPANAM, KERALA	28	2.9	6.3	841	2	1.07	430	913	2009
2284	NAN	R NEYYAR AT ARUVIPURAM	26	6.6	6.7	72	0.7	0.32	463	1655	2009
2285	NAN	R MAMOM AT MAMOM BRIDGE	26	6.4	6.7	122	0.7	0.34	343	1630	2009
2286	NAN	R AYROOR AT AYROOR BRIDGE	26	5.4	6.6	102	0.9	0.26	240	1913	2009
2287	NAN	R ITHIKKARA AT ITHIKKARA	27	6.2	7	5656	0.9	1.05	162	289	2009
2288	NAN	R PALLICKAL AT NELLIMUKAL	27	6.9	7.1	71	0.5	0.26	125	246	2009
2289	NAN	R KARUVANNURR AT KARUVANNUR BRIDGE	28	6.7	6.5	55	0.9	0.6	265	500	2009
2290	NAN	R PUZHACKAL AT PUZHACKAL BRIDGE	28	5.7	6.7	127	1.9	0.35	221	473	2009
2291	NAN	R KEECHERI AT VADAKKANCHERY BRIDGE	28	6	6.9	77	1.8	0.61	290	500	2009
2292	NAN	R THIRUR AT THALAKKADATHUR BRIDGE	28	5.2	6.1	4968	1.1	0.14	235	820	2009
2293	NAN	R KADALUNDI AT HAJIRAPPALLY	28	7.4	6.4	78	1.2	0.12	280	720	2009
2294	NAN	R KALLAI AT KALLAI BRIDGE	27	3.5	7.3	20430	1.3	0.62	560	1290	2009
2295	NAN	R CORAPUZHA AT KANAYANKODE	27	6	7.1	13257	1.1	0.14	750	1465	2009
2296	NAN	R THALLASSERY AT PATHIPPALAM	28	6.4	6.1	62	0.7	0.28	213	425	2009
2297	NAN	R ANCHARAKANDY AT MERUVAMBA	27	6.6	6.3	59	1	0.16	248	385	2009
2298	NAN	R KUPPAM AT RAYAROM	27	7.1	6.4	59	0.9	0.13	178	275	2009
2299	NAN	R RAMAPURAM AT RAMAPURAM BRIDGE	28	6.4	7.1	7035	0.8	0.19	110	195	2009
2300	NAN	R PERUVAMBA AT CHANDAPPURA	28	7.3	6.2	51	0.9	0.21	195	340	2009
2301	NAN	R KAVVAI AT KUTTIYOL PALAM	29	6.8	6.5	80	0.8	0.26	53	100	2009
2302	NAN	R NEELASWARAM AT NAMBIARKAL DAM	28	6.4	6.7	3131	2.2	0.12	820	1055	2009
2303	NAN	R PULLUR AT PULLUR BR.	27	5.8	6.5	59	1.5	0.13	1800	2788	2009
2304	NAN	R MOGRAL AT MOGRAL BR.	28	5.2	7.2	19885	1.2	0.18	843	2275	2009
2305	NAN	R SHRIYA AT ANGADIMOGARU	27	7.7	6.8	67	0.9	0.08	1740	2257	2009
2306	NAN	R UPPALA AT UPPALA BR.	28	5.7	7.2	19085	1.4	0.09	1845	2785	2009
2307	NAN	R MANJESWAR AT BAJRAKKARA BR.	25	6.7	6.3	177	1.2	0.2	1583	2807	2009
2319	NAN	R ANCHARAKANDY AT MERUVAMBA	28	6.4	6.4	4165	1.2	0.13	168	303	2009
2326	NAN	R KORAYAR AT KANJIKODE	27	6.2	7.6	498	0.4	0.28	613	1400	2009
2331	NAN	R BHARATHAPUZHA AT KUTTIPPURAM	27	6.8	7.5	119	0.4	0.18	478	918	2009
2332	NAN	R BHARATHAPUZHA AT PATTAMBI	27	7.1	7.6	161	0.5	0.19	710	1675	2009
2333	NAN	RIVER PERIYAR AT MUPPATHADAM	28	5.9	6.7	70	1.7	0.5	74	428	2009
2334	NAN	RIVER PERIYAR AT PATHALAM	28	5.8	6.5	864	1.5	0.37	199	876	2009
2335	NAN	R PERIYAR AT KALAMASSERY	29	4.7	6.6	69	1.8	0.26	234	1083	2009
2336	NAN	R PERIYAR AT PURAPPALLIKAVU	28	6.5	6.6	1204	1.2	0.24	175	689	2009
2337	NAN	R KADAMBAYAR AT BRAHMAPURAM	28	1.4	6.2	129	2.2	0.48	351	882	2009
2338	NAN	R KADAMBAYAR AT MANCKAKADAVU	28	1.5	6.3	73	1.5	0.12	298	1225	2009
1448	NAN	NAGAVALLI AT THOTAPALLI REGULATOR, A.P.	28	7	7.5	226	1.1	2.3	3	83	2009
1455	NAN	RUSHIKULYA AT GANJAM U/S, ORISSA	30	7.7	8.1	330	1.9	0.9	1675	3025	2009
1456	NAN	RUSHIKULYA AT GANJAM D/S, ORISSA	30	7.5	7.9	20786	1.3	0.6	613	868	2009
1642	NAN	NAGAVALLI AT JAYKAYPUR D/S, ORISSA	28	7.2	8.2	315	1.7	1.7	2600	4275	2009
1643	NAN	NAGAVALLI AT RAYAGADA D/S, ORISSA	28	7.6	8.1	301	1.5	0.5	2360	4175	2009
2422	NAN	NAGAVALI PENTA U/S, JAYKAYPUR TOWN	28	7.3	8	225	1.3	0.5	1295	2175	2009
2423	NAN	BUDHABALANGA, D/S OF BARIPADA TOWN	27	7.4	8	238	1.9	0.2	2950	5975	2009
2424	NAN	BUDHABALANGA AT BALASORE D/S	27	7.2	7.7	835	2	0.7	1550	2750	2009
2425	NAN	RIVER KERANDI (INTAKE WELL OF NALCO REFINARY, HAL, SUNABEDA)	29	7.2	7.8	169	1.3	0.4	328	690	2009
2426	NAN	Vansdhara MUNIGUDA (D/S OF M/S VEDANTAALUMINA PROJECT)	28	7	8.1	240	1	0.4	785	1525	2009
2427	NAN	Vansdhara GUNUPUR (INTERSTATE BOUNDRY)	29	7.4	8.1	153	1.7	0.5	505	1105	2009
2442	NAN	GAUTAMINANGODAVARI RIVER	33	7.7	7.8	220	4	11	NAN	NAN	2009
2443	NAN	GAUTAMINANGODAVARI RIVER	33	7.1	7.6	406	3	15.8	NAN	NAN	2009
2444	NAN	CORINGA RIVER	33	6.8	7.4	309	7	15.3	NAN	NAN	2009
2445	NAN	MAHE RIVER	28	5.1	8.4	4120	3	108.7	NAN	NAN	2009
1685	NAN	ARASALAR RIVER KARAIKAL REGION, PONDICHERRY	21	7.6	7.9	446	2.6	1.4	NAN	NAN	2009
1159	NAN	TAMBIRAPARANI AT BDG.NR. MADURA COATS LTD.PAPAVINASAM,TAMILNADU	24	7.4	6.8	337	1.3	0.1	115	208	2009
1160	NAN	TAMBIRAPARANI AT CHERANMADEVI,CAUSE WAY,TAMILNADU	28	7.5	6.7	180	1.3	0.1	100	176	2009
1161	NAN	TAMBIRAPARANI AT TIRUNELVELI,COLLECTORATE,TAMILNADU.	28	6.9	6.8	127	2.4	0.1	222	357	2009
1162	NAN	TAMBIRAPARANI AT MURAPPANADU, TAMILNADU	30	7	7	305	1.5	0.1	113	191	2009
1328	NAN	TAMBIRAPARANI AT PAPPANKULAM,TAMILNADU	27	7.2	6.7	323	1.6	0.1	94	167	2009
1329	NAN	TAMBIRAPARANI AT RAIL BDG. NR. AMBASAMUDAM, TAMILNADU	26	7.4	6.7	364	1.6	0.1	91	150	2009
1330	NAN	TAMBIRAPARANI AT ARUMUGANERI, TAMILNADU	29	7.5	7.2	473	2.1	0.1	220	338	2009
1450	NAN	PALAR AT VANIYAMBADI WATER SUPPLY HEAD WORK, TAMILNADU	26	6.7	7.4	544	2	0.3	158	253	2009
1444	NAN	KALI AT D/S WEST COAST PAPER MILL, KARNATAKA	27	7	7.2	286	9.5	0.9	85	189	2009
1892	NAN	NETRAVATHI U/S OF DHARMASTALA AT WATER SUPPLY INTAKE POINT	28	6.4	7	307	1	NAN	457	507	2009
1894	NAN	KUMARADHARA NAN U/S OF UPPINAGADY TOWN BEFORE CONFLUENCE WITH RIVER NETHRAVATHI	29	6.6	7.1	250	1.5	NAN	74	544	2009
2352	NAN	RIVER VAMSHADHARA, KALINGAPATNAM, VIZIANAGARAM	28	6.5	7.9	566	0.9	3.8	3	32	2009
1023	NAN	GHAGGAR AT MUBARAKPUR REST HOUSE (PATIALA), PUNJAB	22	6	7.3	755	6	2.1	1000	4950	2009
1024	NAN	GHAGGAR AT 100M D/S CONF. WITH R. SARASWATI (PATIALA),PUNJAB	21	4.9	7.4	892	14	4.4	8000	75000	2009
1025	NAN	GHAGGAR GHNAN1 AT ROAD BRDG. SIRSA,DEBWALI ROAD,HARYANA	22	6.4	7.1	1085	8.5	8.1	NAN	NAN	2009
1026	NAN	GHAGGAR GHNAN2 AT CHANDARPUR SYPHON, HARYANA	20	5.6	8.1	905	11.5	7.1	NAN	NAN	2009
1295	NAN	GHAGGAR NEAR BANKARPUR,DERA BASSI,PUNJAB	22	5	6.7	813	7.5	2.2	1300	9000	2009
1473	NAN	GHAGGAR AT RATANHERI, D/S OF PATIALA NADI (AFTER CONFL.), PUNJAB	21	5.6	7.3	964	14	4.2	8000	70000	2009
1698	NAN	GHAGGAR AT D/S CHHATBIR, PUNJAB	20	5.7	7.4	968	9.5	3.1	5000	25500	2009
1699	NAN	GHAGGAR AT U/S DHAKANSU NALLAH, PUNJAB	21	5.3	7.4	779	10	3.1	7000	52500	2009
1700	NAN	D/S DHAKANSU NALLAH, PUNJAB	21	4.8	7.4	825	19	4.6	9500	75000	2009
1701	NAN	GHAGGAR AT D/S JHARMAL NADI, PUNJAB	23	2.9	7.3	1035	13	3.9	3050	27500	2009
1702	NAN	GHAGGAR AT U/S JHARMAL NADI, PUNJAB	21	4.5	7.2	885	10.5	3.3	1100	12000	2009
1703	NAN	GHAGGER AT MOONAK, PUNJAB	20	4.8	7.5	896	10	4.1	7000	70000	2009
1704	NAN	GHAGGAR AT D/S SARDULGARH, PUNJAB	24	3.1	7.6	1130	11.5	4.1	9000	75000	2009
1705	NAN	GHAGGAR AT U/S SARDULGARH, PUNJAB	25	3.1	7.6	1000	10	3.7	6000	62500	2009
1884	NAN	GHAGGAR AT KALA AMB D/S MARKANDA RIVER	28	1.9	8.4	2187	354	5.4	NAN	NAN	2009
1885	NAN	RIVER GHAGGAR AT D/S OF SURAJPUR	28	7	7.8	350	2.5	NAN	NAN	NAN	2009
1887	NAN	GHAGGAR BEFORE OTTU WEIR (BEFORE MIXING OF SATLUJ CANAL WATER) (HARYANA)	16	7.2	6.2	930	8	1.5	NAN	NAN	2009
1870	NAN	RIVER SUKHANA AT PARWANOO, DISTT. SOLAN, H.P.	22	5.475	7.82	721.5	6.9	1.26	87.25	249	2009
1717	NAN	KODRA DAM, MOUNT ABU, RAJASTHAN	23	4.8	7.3	260	0.8	1.1	3	7	2009
1424	NAN	IMPHAL AT MAHABALI, MANIPUR	23	7.6	7.5	307	1.5	NAN	NAN	153	2009
1457	NAN	IMPHAL AT KOIRENGEI, MANIPUR	23	8.4	7.4	106	1.4	NAN	NAN	36	2009
1458	NAN	IRIL AT PORAMPET, MANIPUR	23	9	7.8	221	1.3	NAN	NAN	77	2009
1624	NAN	IRIL LILONG, MANIPUR	25	8.7	7.4	318	1.5	NAN	NAN	132	2009
1625	NAN	NAMBUL HUMP BRIDGE, MANIPUR	25	1.9	7.3	537	9.9	NAN	NAN	525	2009
1626	NAN	NAMBUL HEIRANGOITHONG, MANIPUR	25	7.7	7.3	550	10.4	NAN	NAN	603	2009
1627	NAN	KIYAMGI, Imphal, MANIPUR	25	7.9	7.6	185	1.3	NAN	NAN	115	2009
1628	NAN	MINUTHONG IMPHAL RIVER, MANIPUR	26	8	7.6	202	2.5	NAN	NAN	85	2009
1925	NAN	KHUGA RIVER (CHURACHANDPUR DIST.)	25	7.4	7.6	214	1.8	NAN	NAN	148	2009
1926	NAN	KHUJAIROK RIVER, MOREH (CHANDEL DIST.)	23	8.3	7.7	185	2	NAN	NAN	75	2009
1427	NAN	UMTREW AT BYRNIHAT EAST, MEGHALAYA	18	9.6	7.1	225	4.4	3	310	460	2009
1428	NAN	KHARKHLA NEAR SUTNGA KHLIERIAT,JAINTIA HILLS DT.,MEGHALAYA	19	8.8	7.2	131	0.9	NAN	NAN	205	2009
2050	NAN	TLAWNG UPSTREAM AIZAWL	24	7.4	7.8	272	0.9	NAN	8	295	2009
2051	NAN	TLAWNG DOWNSTREAM AIZAWL	24	7.5	7.8	327	1.2	NAN	0	56	2009
2052	NAN	TUIRIAL UPPER CATCHMENT	26	8.1	7.8	365	1.3	NAN	13	33	2009
2053	NAN	TUIRIAL LOWER CATCHMENT	26	7.9	7.5	350	1.8	NAN	41	90	2009
1403	NAN	GUMTI AT U/S SOUTH TRIPURA,TRIPURA	28	6.6	7.7	143	1.3	0	201	322	2009
1404	NAN	GUMTI AT D/S SOUTH TRIPURA, TRIPURA	29	6.3	7.6	164	2.8	0.1	442	577	2009
1726	NAN	CHANDRAPUR, AGARTALA D/S OF HAORA RIVER, TRIPURA	28	5.7	7.8	170	3.4	0.2	469	608	2009
1631	NAN	MYNTDU JAINTIA HILLS MEGHALAYA	21	6.4	7.025	187.63	3.175	2.675	2225	2925	2009
1633	NAN	SIMSANG, WILLIAMNAGAR, MEGHALAYA	25	8.35	7.125	110.75	1.525	3.075	252.5	355	2009
1632	NAN	GANOL, TURA, MEGHALAYA	24	8.45	6.95	104.25	1.2	2.6	222.5	312.5	2009
1393	DAMANGANGA AT D/S OF MADHUBAN, DAMAN	NAN	NAN	NAN	7.6	281	NAN	2.13	NAN	NAN	2008
1150	DAMANGANGA AT KACHIGAON U\S AT GIDC WIER,GUJARAT	NAN	25	7.2	7.8	262	0.28	0.15	19	50	2008
1246	DAMANGANGA AT KACHIGAON D\S (DAMAN),GUJARAT	NAN	25	4.9	7.4	10362	9.7	0.64	14	29	2008
1860	BALEHWAR KHADI AT N.H. NO. 8	NAN	27	5.1	7.8	530	2.73	0.6	64125	137000	2008
1861	RIVER PURNA ON BRIDGE AT SURATNANNAVSARI HIGHWAY	NAN	28	6	8.2	612	2.28	0.4	28650	68650	2008
1862	RIVER KAVERI ON BRIDGE AT BILLIMORANANVALSAD ROAD	NAN	30	6.1	8.1	8782	1.9	0.43	16100	38667	2008
1865	RIVER DHADAR AT KOTHADA	NAN	27	1.1	7.8	1076	7.67	0.63	28	77	2008
1148	AMBIKA AT BILIMORA, GUJARAT	NAN	29	6.8	8	3431	2.8	0.3	32120	49061	2008
1149	KOLAK AT PATALIA BDG., GUJARAT	NAN	25	4.5	7.6	1161	7.43	0.53	99	259	2008
1435	KOLAK AT RAILWAY BRIDGE NO. 313 VAPI,VALSAD, GUJARAT	NAN	25	6	7.3	8838	5.58	0.7	14	31	2008
1434	AMLAKHADI AFTER CONFL. OF W. WATER FROM ANKLESH,GUJARAT	NAN	30	0	7.1	3080	46	4.8	3000	9000	2008
1438	MINDHOLA AT STATE HIGHWAY BRIDGE SACHIN, GUJARAT	NAN	28	2.8	7.9	663	5.93	0.97	150250	358000	2008
1436	BHADAR D/S JETPUR VILL. AFTER CONF. OF W.WATER FROM JETPUR CITY,GUJARAT	NAN	29	5.6	8	1265	2.13	0.1	503	1693	2008
2072	RIVER BHOGAVO D/S OF SURENDRANAGAR.	NAN	28	4.1	7.9	4491	16.5	0.1	58	116	2008
2082	TRIVENI SANGAM, NR. SOMNATH TEMPLE, VERAVAL, DIST. JUNAGADH.	NAN	29	6.3	7.9	43983	1.83	1.22	105	188	2008
1399	ZUARI AT D/S OF PT. WHERE KUMBARJRIA CANAL JOINS, GOA	NAN	30	6.6	7.8	37	2.25	0.01	10	13	2008
1475	ZUARI AT PANCHAWADI	NAN	28	6.8	7.1	11	1.65	0.07	22	33	2008
1476	MANDOVI AT TONCA, MARCELA, GOA	NAN	27	6.5	7.5	28	4.55	0.05	20	44	2008
1400	MANDOVI AT NEGHBOURHOOD OF PANAJI, GOA	NAN	28	7.1	8	49	1.25	0.02	3	7	2008
1543	RIVER KALNA AT CHANDELNAN PERNEM, GOA	NAN	26	7.6	7.3	93	0.95	0.03	240	350	2008
1544	RIVER VALVANT AT SANKLI NAN BICHOLIM, GOA	NAN	26	7.4	7	67	2.45	0.13	467	809	2008
1545	RIVER MADAI AT DABOS NAN VALPOI, GOA	NAN	27	7	7.3	89	1.5	0.02	30	42	2008
2270	RIVER KHANDEPAR AT CODLI NEAR BRIDGE ,U/S OPA WATERWORKS,SANGUEM	NAN	29	5.4	7.3	75	1.8	0.06	350	2400	2008
1546	RIVER KHANDEPAR AT OPA NAN PONDA, GOA	NAN	28	6.7	7.2	95	1.4	0.1	18	22	2008
1547	RIVER TALPONA AT CANACONA, GOA	NAN	28	6.8	6.9	58	1.9	0.03	25	53	2008
1548	RIVER ASSONORA AT ASSONORA, GOA	NAN	25	5.6	6.8	67	1.9	0.06	82	137	2008
2271	RIVER SAL PAZORKHONI,CUNCOLIM(NEAR CULVERT MARGAONAN CANACONA NATIONAL HIGHWAY)	NAN	28	5.2	7.2	29	1.65	0.04	37	144	2008
2272	RIVER KUSHAWATI NEAR BUND AT KEVONA,RIVON,SANGUEM	NAN	26	6.2	7.1	146	2.1	0.09	920	2400	2008
2274	RIVER MAPUSA ON CULVERT ON HIGHWAY MAPUSANANPANAJI	NAN	31	3.6	7	29	2	0.09	33	170	2008
2275	RIVER CHAPORA NEAR ALORNA FORT ,PERNEM	NAN	30	6.8	7.2	1370	2.6	0.08	33	110	2008
2276	RIVER BICHOLIM VARAZAN NAGAR , BICHOLIM	NAN	28	8.1	7.1	335	3.2	0.21	1300	5400	2008
1093	ULHAS AT U/S OF NRC BUND AT MOHANE, MAHARASHTRA	NAN	26	6.3	7.6	119	3.67	0.37	157	781	2008
1094	ULHAS AT U/S OF BADLAPUR, MAHARASHTRA	NAN	27	6.4	7.6	109	3.4	0.42	95	316	2008
2162	ULHAS RIVER ATJAMBHUL WATER WORKS.	NAN	27	5.9	7.2	119	4.04	0.65	133	223	2008
1461	BHATSA AT D/S OF PISE DAM NEAR PISE VILLAGE (ULHAS), MAHARASHTRA	NAN	25	5.3	7.7	109	3.25	0.38	165	296	2008
1092	KALU AT ATALE VILLAGE, MAHARASHTRA	NAN	26	6	7.8	301	5.43	0.3	166	1050	2008
1462	PATALGANGA NEAR INTAKE OF MIDC W/W, MAHARASHTRA	NAN	22	6.6	7.2	131	4.5	0.83	285	737	2008
1151	PATALGANGA AT SHILPHATA, MAHARASHTRA	NAN	22	6.8	7.2	110	3.9	0.49	480	1036	2008
1152	KUNDALIKA AT ROHA CITY, MAHARASHTRA	NAN	27	6.7	7.6	109	4.13	0.28	260	624	2008
2198	KUNDALIKA RIVER AT ARE KHURD ( SALINE ZONE )	NAN	29	5.2	7	478	16.3	0.35	500	1008	2008
2164	VASHISTI RIVER AT U/S OF THREE M PAPER MILLS NEAR M/S MULTIFILMS PLASTIC PVT. LTD. AT KHERDI.	NAN	21	6.9	6.6	291	1.96	1.4	4	104	2008
2168	MITHI RIVER	NAN	32	0.7	7.3	12697	45.6	1.32	642	1259	2008
2199	SAVITRI RIVER AT OVALE VILLAGE.	NAN	23	6.8	6.6	6232	2.13	2.72	6	106	2008
17	PERIYAR NEAR ALWAYENANELOOR, KERALA	NAN	29	6.2	6.5	1638	1.5	0.8	349	816	2008
18	PERIYAR AT KALADY, KERALA	NAN	28	7.3	6.6	36	0.6	0.41	304	1056	2008
1338	PERIYAR AT SEWAGE DISCHARGE POINT, KERALA	NAN	28	6.4	6.7	41	1	0.75	443	1179	2008
2335	R PERIYAR AT KALAMASSERY	NAN	28	5.1	6.8	52	1.6	0.22	555	1680	2008
2334	RIVER PERIYAR AT PATHALAM	NAN	28	6.8	6.7	183	1.3	0.28	358	1748	2008
2333	RIVER PERIYAR AT MUPPATHADAM	NAN	27	6.3	6.3	115	0.9	0.5	455	2865	2008
2336	R PERIYAR AT PURAPPALLIKAVU	NAN	28	7.2	6.7	455	1.1	0.28	245	753	2008
20	CHALIYAR AT KOOLIMADU, KERALA	NAN	27	6.8	6.9	80	0.4	0.52	207	508	2008
21	CHALIYAR AT CHUNGAPALLY, KERALA	NAN	27	6.8	7	4515	0.4	1.53	184	427	2008
42	KALLADA AT PERUMTHOTTAMKADAVU, PUNALOOR, KERALA	NAN	29	7.7	7.2	47	1	2	253	452	2008
43	MUVATTAPUZHA AT VETTIKKATTUMUKKU, KERALA	NAN	29	7.1	6.8	57	1.5	1.12	230	681	2008
1154	CHALAKUDY AT PULICKALKANANDAVU	NAN	29	6.6	6.3	148	1.2	0.93	190	935	2008
1155	KARAMANA AT MOONNATTUMUKKU	NAN	26	1.8	6.8	2012	5.5	1.8	20458	31167	2008
1156	PAMBA AT CHENGANNUR, KERALA	NAN	26	6.7	6.2	40	0.6	1	425	1100	2008
1341	PAMBA AT THAKAZHY, KERALA	NAN	26	5.8	6.3	65	1.1	2.97	525	1200	2008
1565	PAMBA DOWN, KERALA	NAN	26	5.1	6.3	50	1	3.1	700	1600	2008
1339	MEENACHIL AT KIDANGOOR, KERALA	NAN	26	6.6	6.2	42	0.6	1.97	475	925	2008
1340	MANIMALA AT KALLOOPARA, KERALA	NAN	27	6.6	6.4	43	0.7	3.13	400	975	2008
1384	MANIMALA AT THONDRA, KERALA	NAN	27	6.7	6.4	50	0.5	3.6	500	1175	2008
1342	ACHENKOIL AT THUMPAMON, KERALA	NAN	26	6.6	6.3	46	0.6	1.07	624	1010	2008
1443	ACHENKOIL AT CHENNITHULA, KERALA	NAN	27	5.9	6.4	54	0.7	3.53	375	985	2008
1442	VAMANAPURAM, KERALA	NAN	27	7.6	6.7	55	0.7	4.17	295	1575	2008
1563	AMARAVILA, KERALA	NAN	27	6.5	6.7	72	0.8	2.83	30	775	2008
1564	AYUR, KERALA	NAN	29	7.3	7.4	71	0.7	4.1	490	940	2008
1566	THIRURANGADY, KERALA	NAN	27	6.3	6.7	79	0.7	2.03	190	702	2008
1567	KUTTIYADY ESTATE, KERALA	NAN	26	6.9	6.6	33	0.4	1.4	0	28	2008
1568	VALAYAM, KERALA	NAN	27	6.8	6.7	46	0.4	1.47	30	150	2008
1569	THALIPARAMBA, KERALA	NAN	29	5.9	7.1	6666	0.7	4.13	118	393	2008
1570	HOSDURG, KERALA	NAN	28	6.4	7.1	17771	1	5.2	760	1865	2008
1571	KAKKADAVU, KERALA	NAN	28	7.3	6.7	62	0.9	2.8	293	920	2008
1572	PADIYATHADKA, KERALA	NAN	28	7.6	6.6	61	0.5	3.4	85	503	2008
1573	IRUMPANAM, KERALA	NAN	30	2.4	6.7	221	2.1	3.97	220	660	2008
2284	R NEYYAR AT ARUVIPURAM	NAN	27	7.1	6.8	89	1.2	0.4	620	1600	2008
2285	R MAMOM AT MAMOM BRIDGE	NAN	27	6.4	6.7	110	0.5	0.2	1400	3200	2008
2286	R AYROOR AT AYROOR BRIDGE	NAN	27	3.5	6.9	105	0.7	0.15	265	800	2008
2287	R ITHIKKARA AT ITHIKKARA	NAN	28	7.4	7.3	155	0.8	1.2	570	920	2008
2288	R PALLICKAL AT NELLIMUKAL	NAN	28	6.8	6.9	77	0.9	1.8	215	470	2008
2289	R KARUVANNURR AT KARUVANNUR BDG.	NAN	27	5.5	6.5	75	1.9	0.1	1300	2100	2008
2290	R PUZHACKAL AT PUZHACKAL BRIDGE	NAN	31	5.4	6.5	102	4	0.1	320	680	2008
2291	R KEECHERI AT VADAKKANCHERY BRIDGE	NAN	30	4.8	6.8	90	1.1	0.1	730	1090	2008
2292	R THIRUR AT THALAKKADATHUR BRIDGE	NAN	28	5.8	6.3	87	0.7	0.1	633	1500	2008
2293	R KADALUNDI AT HAJIRAPPALLY	NAN	27	7.3	6.6	57	0.4	0.25	297	883	2008
2294	R KALLAI AT KALLAI BRIDGE	NAN	28	5.8	7.5	18291	0.8	0.25	435	1000	2008
2295	R CORAPUZHA AT KANAYANKODE	NAN	28	6.2	6.7	2497	0.5	0.15	510	1100	2008
2296	R THALLASSERY AT PATHIPPALAM	NAN	27	7.3	6.1	45	0.7	0.2	150	1050	2008
2297	R ANCHARAKANDY AT MERUVAMBA	NAN	27	7.6	6.3	39	0.5	0.2	1040	2588	2008
2298	R KUPPAM AT RAYAROM	NAN	25	7.7	6.6	31	0.3	0.15	490	1300	2008
2299	R RAMAPURAM AT RAMAPURAM BRIDGE	NAN	28	5.4	5.9	595	0.8	0.1	570	1375	2008
2300	R PERUVAMBA AT CHANDAPPURA	NAN	28	7.4	6.1	30	0.9	0.3	690	1050	2008
2301	R KAVVAI AT KUTTIYOL PALAM	NAN	28	6.6	5.9	37	0.7	0.1	540	1725	2008
2302	R NEELASWARAM AT NAMBIARKAL DAM	NAN	28	6.5	6.5	1135	0.7	0.25	850	1850	2008
2303	R PULLUR AT PULLUR BR.	NAN	27	7.2	5.9	39	0.8	0.55	440	1500	2008
2304	R MOGRAL AT MOGRAL BR.	NAN	29	6.3	6.5	925	1.1	0.3	830	1550	2008
2305	R SHRIYA AT ANGADIMOGARU	NAN	27	7.6	6.6	50	0.6	0.25	1660	3000	2008
2306	R UPPALA AT UPPALA BR.	NAN	27	7.3	6.5	64	1.4	0.5	1280	2850	2008
2307	R MANJESWAR AT BAJRAKKARA BR.	NAN	27	7.5	7	74	0.8	0.1	1400	2800	2008
2326	R KORAYAR AT KANJIKODE	NAN	26	4.4	7.3	428	0.4	0.15	285	1090	2008
2331	R BHARATHAPUZHA AT KUTTIPPURAM	NAN	27	6.8	7	169	0.4	0.25	255	560	2008
2337	R KADAMBAYAR AT BRAHMAPURAM	NAN	29	1.7	6.2	181	3	0.45	672	2208	2008
2338	R KADAMBAYAR AT MANCKAKADAVU	NAN	29	3	6.1	80	2	0.13	268	1240	2008
1448	NAGAVALLI AT THOTAPALLI REGULATOR, A.P.	NAN	28	6.9	7.8	469	0.89	0.86	152	5874	2008
1455	RUSHIKULYA AT GANJAM U/S, ORISSA	NAN	32	7.7	8.1	266	1.83	1.01	1950	3175	2008
1456	RUSHIKULYA AT GANJAM D/S, ORISSA	NAN	32	6.8	7.8	16468	1.65	2	440	775	2008
1642	NAGAVALLI AT JAYKAYPUR D/S, ORISSA	NAN	28	7.5	8.2	233	2.5	0.89	2600	4300	2008
1643	NAGAVALLI AT RAYAGADA D/S, ORISSA	NAN	26	7.6	8.1	233	1.35	1.43	2025	3200	2008
1685	ARASALAR RIVER KARAIKAL REGION, PONDICHERRY	NAN	26	7	7.6	593	0.25	1.95	NAN	NAN	2008
1159	TAMBIRAPARANI AT BDG.NR. MADURA COATS LTD.PAPAVINASAM,TAMILNADU	NAN	25	7.6	6.6	118	1.15	0.15	70	180	2008
1160	TAMBIRAPARANI AT CHERANMADEVI,CAUSE WAY,TAMILNADU	NAN	27	6.8	6.6	179	1.88	0.2	118	253	2008
1161	TAMBIRAPARANI AT TIRUNELVELI,COLLECTORATE,TAMILNADU.	NAN	28	6.8	6.7	172	2.14	0.19	263	402	2008
1162	TAMBIRAPARANI AT MURAPPANADU, TAMILNADU	NAN	28	6.9	7.1	260	1.78	0.13	110	200	2008
1328	TAMBIRAPARANI AT PAPPANKULAM,TAMILNADU	NAN	27	7.3	6.6	94	1.27	0.17	73	150	2008
1329	TAMBIRAPARANI AT RAIL BDG. NR. AMBASAMUDAM, TAMILNADU	NAN	26	7.4	6.7	88	1.03	0.15	89	173	2008
1330	TAMBIRAPARANI AT ARUMUGANERI, TAMILNADU	NAN	28	7.2	7.2	439	2.28	0.14	236	415	2008
1450	PALAR AT VANIYAMBADI WATER SUPPLY HEAD WORK, TAMILNADU	NAN	27	6.8	7.6	749	2.25	0.36	424	699	2008
1444	KALI AT D/S WEST COAST PAPER MILL, KARNATAKA	NAN	26	6.9	7.3	252	4.33	1	322	858	2008
1894	KUMARADHARA NAN U/S OF UPPINAGADY TOWN BEFORE CONFLUENCE WITH RIVER NETHRAVATHI	NAN	29	7	7.3	46	1	NAN	49	707	2008
1892	NETRAVATHI U/S OF DHARMASTALA AT WATER SUPPLY INTAKE POINT	NAN	31	7	7.3	40	1	NAN	12	81	2018
2352	RIVER VAMSHADHARA, KALINGAPATNAM,VIZIANAGARAM	NAN	30	7.7	8.1	195	1.1	0.7	0	10	2008
1871	RIVER MARKANDA AT PAONTA, DISTT. SIRMOUR, H.P.	NAN	23	8	8.2	572	0.5	NAN	12	26	2008
1884	KALA AMB D/S MARKANDA RIVER	NAN	24	3.8	7.8	1424	155.6	0.66	NAN	NAN	2008
1870	RIVER SUKHANA AT PARWANOO, DISTT. SOLAN, H.P.	NAN	23	4.9	7.8	704	3.5	NAN	57	375	2008
1023	GHAGGAR AT MUBARAKPUR REST HOUSE (PATIALA), PUNJAB	NAN	20	5.9	7.2	703	5.4	2.05	1950	21000	2008
1024	GHAGGAR AT 100M D/S CONF. WITH R. SARASWATI (PATIALA),PUNJAB	NAN	21	5.3	7.4	1095	27	3.35	48000	217500	2008
1025	GHAGGAR GHNAN1 AT ROAD BRDG. SIRSA,DEBWALI ROAD,HARYANA	NAN	30	6.7	6.9	1094	17.1	19.4	NAN	NAN	2019
1026	GHAGGAR GHNAN2 AT CHANDARPUR SYPHON,	NAN	30	6.2	7	1312	22.3	17.7	NAN	NAN	2008
1295	GHAGGAR NEAR BANKARPUR,DERA BASSI,PUNJAB	NAN	21	5.7	7.3	732	10.7	2.4	5450	45500	2008
1473	GHAGGAR AT RATANHERI, D/S OF PATIALA NADI (AFTER CONFL.), PUNJAB	NAN	21	5	7.2	983	26.1	3.05	32250	135000	2008
1698	D/S CHHATBIR, PUNJAB	NAN	20	5	7.3	748	7.4	2.65	12500	90000	2008
1699	U/S DHAKANSU NALLAH, PUNJAB	NAN	20	5.1	7.2	760	13.5	2.55	22000	122500	2008
1700	D/S DHAKANSU NALLAH, PUNJAB	NAN	21	4.5	7.2	856	23.8	3.45	34000	232500	2008
1701	D/S JHARMAL NADI, PUNJAB	NAN	21	4.4	7.2	1184	18.1	3.75	17250	70000	2008
1702	U/S JHARMAL NADI, PUNJAB	NAN	20	4.5	7.4	1186	22.7	3.07	13000	78333	2008
1703	GHAGGER AT MOONAK, PUNJAB	NAN	21	5.2	7.5	1036	28.5	3.55	28750	155000	2008
1704	D/S SARDULGARH, PUNJAB	NAN	21	5.5	7.6	973	27.8	3.33	130500	392500	2008
1705	U/S SARDULGARH, PUNJAB	NAN	21	5.6	7.6	951	25.8	3.23	22500	712500	2008
1885	RIVER GHAGGAR AT D/S OF SURAJPUR	NAN	25	6.4	7.9	378	4.1	0.94	NAN	NAN	2008
1887	GHAGGAR BEFORE OTTU WEIR (BEFORE MIXING OF SATLUJ CANAL WATER) (HARYANA)	NAN	31	6.8	7	970	25.3	20.2	NAN	NAN	2008
1717	KODRA DAM, MOUNT ABU, RAJASTHAN	NAN	21	5.4	7.8	438	1.7	0.41	3	6	2008
1424	IMPHAL AT MAHABALI, MANIPUR	NAN	27	7.9	6.7	120	1.2	NAN	NAN	135	2008
1457	IMPHAL AT KOIRENGEI, MANIPUR	NAN	26	6.2	7.3	135	1.8	NAN	NAN	113	2008
1627	KIYAMGI, MANIPUR	NAN	27	8.2	7.6	176	1.9	NAN	NAN	135	2008
1628	MINUTHONG(IMPHAL RIVER, MANIPUR	NAN	28	6.6	7.4	112	1.2	NAN	NAN	91	2008
1458	IRIL AT PORAMPET, MANIPUR	NAN	26	7.9	7.8	196	0.8	NAN	NAN	73	2008
1624	LILONG, MANIPUR	NAN	29	9	8	269	1.8	NAN	NAN	155	2008
1925	KHUGA RIVER (CHURACHANDPUR DIST.)	NAN	28	NAN	8	698	NAN	NAN	NAN	NAN	2008
1926	KHUJAIROK RIVER, MOREH (CHANDEL DIST.)	NAN	30	9.6	7.6	633	NAN	NAN	NAN	30	2008
1625	HUMP BRIDGE, MANIPUR	NAN	27	3.2	6.8	389	26	NAN	NAN	633	2008
1626	HEIRANGOITHONG, MANIPUR	NAN	28	5.5	7.5	375	24	NAN	NAN	383	2008
1428	KYRHUKHLA NEAR SUTNGA KHLIERIAT,JAINTIA HILLS DT.,MEGHALAYA	NAN	19	5	3.2	630	7	2.5	27	33	2008
2050	TLAWNG UPSTREAM AIZAWL	NAN	26	7	7.8	122	0.65	NAN	NAN	3	2008
2051	TLAWNG DOWNSTREAM AIZAWL	NAN	26	7.2	7.8	130	0.93	0.1	NAN	3	2008
2052	TUIRIAL UPPER CATCHMENT	NAN	25	6.6	8	151	0.98	NAN	NAN	6	2008
2053	TUIRIAL LOWER CATCHMENT	NAN	25	6.7	7.9	188	1.03	NAN	NAN	8	2008
1403	GUMTI AT U/S SOUTH TRIPURA,TRIPURA	NAN	28	6.1	7.7	120	1.36	NAN	264	350	2008
1404	GUMTI AT D/S SOUTH TRIPURA, TRIPURA	NAN	29	5.4	7.3	141	2.67	0.08	285	510	2008
1726	CHANDRAPUR, AGARTALA D/S OF HAORA RIVER, TRIPURA	NAN	28	5.8	7.8	161	2.93	0.1	518	588	2008
1393	DAMANGANGA AT D/S OF MADHUBAN, DAMAN	NAN	NAN	NAN	7.6	253	NAN	2.8	NAN	NAN	2007
1150	DAMANGANGA AT KACHIGAON U\S AT GIDC WIER,GUJARAT	NAN	25	7	7.7	448	0.4	0.2	17	42	2007
1246	DAMANGANGA AT KACHIGAON D\S (DAMAN),GUJARAT	NAN	25	4.8	7.5	20360	8.8	0.2	23	65	2007
1860	BALEHWAR KHADI AT N.H. NO. 8	NAN	27	4.9	7.7	904	3.6	NAN	13950	32750	2007
1861	RIVER PURNA ON BRIDGE AT SURATNANNAVSARI HIGHWAY	NAN	28	6.4	8	477	2.4	NAN	12325	22825	2007
1862	RIVER KAVERI ON BRIDGE AT BILLIMORANANVALSAD ROAD	NAN	29	6.7	7.9	14111	2.9	NAN	10725	21000	2007
1865	RIVER DHADHAR AT KOTHWADA	NAN	28	5.7	7.6	868	4.2	0.4	5	57	2007
1148	AMBIKA AT BILIMORA, GUJARAT	NAN	30	6.2	8	899	3.1	NAN	10275	16500	2007
1149	KOLAK AT PATALIA BDG., GUJARAT	NAN	26	4.8	7.6	14426	10.4	0.1	32	148	2007
1435	KOLAK AT RAILWAY BRIDGE NO. 313 VAPI,VALSAD, GUJARAT	NAN	27	6.2	7.4	29920	3.6	0.2	14	41	2007
1434	AMLAKHADI AT ANKLESHWAR	NAN	27	NAN	7.5	5414	359	0.1	3	14	2007
1438	MINDHOLA AT STATE HIGHWAY BRIDGE SACHIN, GUJARAT	NAN	27	4.2	7.8	589	4	NAN	23575	50250	2007
1399	ZUARI AT D/S OF PT. WHERE KUMBARJRIA CANAL JOINS, GOA	NAN	30	6.8	7.5	2870	2.5	0.1	582	1114	2007
1475	ZUARI AT PANCHAWADI	NAN	29	6.5	6.9	1690	1.5	0.1	555	1331	2007
1476	MANDOVI AT TONCA, MARCELA, GOA	NAN	29	6.5	7.1	3110	1.6	0.1	1243	2056	2007
1400	MANDOVI AT NEGHBOURHOOD OF PANAJI, GOA	NAN	29	6.4	7.7	44000	2.3	0.1	814	1287	2007
1543	RIVER KALNA AT CHANDELNAN PERNEM, GOA	NAN	27	7.2	7.2	70	1.6	0.1	1554	2887	2007
1544	RIVER VALVANT AT SANKLI NAN BICHOLIM, GOA	NAN	28	7.2	6.8	60	2.1	0.1	5778	10403	2007
1545	RIVER MADAI AT DABOS NAN VALPOI, GOA	NAN	28	7.4	7.1	80	1.4	0.1	475	1010	2007
1546	RIVER KHANDEPAR AT OPA NAN PONDA, GOA	NAN	28	7.2	6.9	80	1.3	0.1	1009	1938	2007
1547	RIVER TALPONA AT CANACONA, GOA	NAN	29	7.4	7	66	2	0.1	700	1451	2007
1548	RIVER ASSONORA AT ASSONORA, GOA	NAN	28	6.3	6.6	66	1.6	0.1	1427	3293	2007
1093	ULHAS AT U/S OF NRC BUND AT MOHANE, MAHARASHTRA	NAN	26	6.4	7.3	103	4	0.24	126	753	2007
1094	ULHAS AT U/S OF BADLAPUR, MAHARASHTRA	NAN	27	6.7	7.4	103	3.9	0.22	64	644	2007
1461	BHATSA AT D/S OF PISE DAM NEAR PISE VILLAGE (ULHAS), MAHARASHTRA	NAN	28	6.6	7.5	97	3.7	0.25	16	169	2007
1092	KALU AT ATALE VILLAGE, MAHARASHTRA	NAN	28	5.7	7.2	531	5.3	0.75	116	456	2007
1462	PATALGANGA NEAR INTAKE OF MIDC W/W, MAHARASHTRA	NAN	25	6.4	7.1	113	3.9	0.47	60	400	2007
1151	PATALGANGA AT SHILPHATA, MAHARASHTRA	NAN	25	6.6	7.2	88	3.9	0.45	228	1146	2007
1152	KUNDALIKA AT ROHA CITY, MAHARASHTRA	NAN	22	6.2	7.3	117	4	0.5	169	638	2007
17	PERIYAR NEAR ALWAYENANELOOR, KERALA	NAN	28	5.5	6.6	1314	1.7	0.4	290	668	2007
18	PERIYAR AT KALADY, KERALA	NAN	27	7.5	6.8	32	0.8	0.3	200	738	2007
1338	PERIYAR AT SEWAGE DISCHARGE POINT, KERALA	NAN	28	6.7	6.8	42	1	0.4	230	804	2007
20	CHALIYAR AT KOOLIMADU, KERALA	NAN	28	6.9	6.7	73	0.5	0.2	688	1242	2007
21	CHALIYAR AT CHUNGAPALLY, KERALA	NAN	28	6.8	6.9	7920	0.5	0.2	391	813	2007
42	KALLADA AT PERUMTHOTTAMKADAVU, PUNALOOR, KERALA	NAN	29	7.4	7.2	49	1.1	0.3	327	641	2007
43	MUVATTAPUZHA AT VETTIKKATTUMUKKU, KERALA	NAN	28	7.2	6.8	58	1.5	0.3	173	556	2007
1154	CHALAKUDY AT PULICKALKANANDAVU, KERALA	NAN	29	6.8	6.6	115	2	0.5	148	635	2007
1155	KARAMANA AT MOONNATTUMUKKU, KERALA	NAN	28	0.8	6.8	2156	7.4	1	14825	20733	2007
1156	PAMBA AT CHENGANNUR, KERALA	NAN	26	7.1	6.1	34	0.6	0.5	1300	1975	2007
1341	PAMBA AT THAKAZHY, KERALA	NAN	26	5.9	6.2	52	0.5	0.6	1100	1775	2007
1565	PAMBA DOWN, KERALA	NAN	26	5.1	6.2	55	1.1	0.4	1275	2000	2007
1339	MEENACHIL AT KIDANGOOR, KERALA	NAN	26	6.7	6.2	43	0.7	0.4	1325	2100	2007
1340	MANIMALA AT KALLOOPARA, KERALA	NAN	26	5.8	6.2	34	0.6	0.3	975	1625	2007
1384	MANIMALA AT THONDRA, KERALA	NAN	26	6.4	6.2	39	0.7	0.4	1375	1900	2007
1342	ACHENKOIL AT THUMPAMON, KERALA	NAN	26	6.6	6.3	41	0.6	0.3	1033	1442	2007
1443	ACHENKOIL AT CHENNITHULA, KERALA	NAN	26	5.4	6.2	47	0.7	0.5	1250	1825	2023
1442	VAMANAPURAM, KERALA	NAN	28	6.7	6.7	80	1.3	0.5	1655	3050	2007
1563	AMARAVILA, KERALA	NAN	27	6.4	7	112	1.4	0.7	3850	5725	2007
1564	AYUR, KERALA	NAN	29	6.3	7.1	83	1	0.4	643	1080	2007
1566	THIRURANGADY, KERALA	NAN	28	6.2	6.5	95	0.8	1.2	1075	2550	2007
1567	KUTTIYADY ESTATE, KERALA	NAN	28	6.9	6.4	41	0.5	0.2	83	285	2007
1568	VALAYAM, KERALA	NAN	27	6.8	6.5	51	0.5	0.2	98	435	2007
1569	THALIPARAMBA, KERALA	NAN	28	6.6	6.9	11654	0.7	0.3	338	963	2007
1570	HOSDURG, KERALA	NAN	28	7	7.2	11962	0.3	0.3	68	550	2007
1571	KAKKADAVU, KERALA	NAN	28	7.5	6.9	52	0.5	0.2	138	685	2007
1572	PADIYATHADKA, KERALA	NAN	28	7.4	6.8	68	0.3	0.2	160	725	2007
1573	IRUMPANAM, KERALA	NAN	29	2.8	6.6	1239	2.3	0.6	263	645	2007
1448	NAGAVALLI AT THOTAPALLI REGULATOR, A.P.	NAN	28	6.2	7.6	380	0.5	0.5	1318	24583	2023
1455	RUSHIKULYA AT GANJAM U/S, ORISSA	NAN	30	7.9	7.9	382	2.1	0.21	993	2700	2007
1456	RUSHIKULYA AT GANJAM D/S, ORISSA	NAN	28	8.1	8	21030	1.7	0.51	146	463	2007
1642	NAGAVALLI AT JAYKAYPUR D/S, ORISSA	NAN	30	7.2	7.7	244	1.2	0.51	980	1793	2007
1643	NAGAVALLI AT RAYAGADA D/S, ORISSA	NAN	32	6.7	7.6	231	1.5	0.56	1460	3133	2007
1685	ARASALAR RIVER KARAIKAL REGION, PONDICHERRY	NAN	29	7	8.1	637	3.5	1.2	NAN	NAN	2007
1159	TAMBIRAPARANI AT PAPAVINASAM,TAMILNADU	NAN	26	7.5	6.5	65	1	0.15	108	319	2007
1160	TAMBIRAPARANI AT CHERANMADEVI,CAUSE WAY,TAMILNADU	NAN	28	6.8	6.5	88	0.9	0.11	111	233	2007
1161	TAMBIRAPARANI AT TIRUNELVELI,COLLECTORATE,TAMILNADU.	NAN	29	6.8	6.5	128	1.8	0.15	295	507	2007
1162	TAMBIRAPARANI AT MURAPPANADU, TAMILNADU	NAN	32	7.8	7.2	250	1.9	0.15	128	249	2007
1328	TAMBIRAPARANI AT PAPPANKULAM,TAMILNADU	NAN	28	7.2	6.4	71	1.2	0.12	67	165	2007
1329	TAMBIRAPARANI AT RAIL BDG. NR. AMBASAMUDAM, TAMILNADU	NAN	27	7.4	6.5	71	1.5	0.12	98	189	2007
1330	TAMBIRAPARANI AT ARUMUGANERI, TAMILNADU	NAN	31	7.6	7.1	428	2.5	0.15	226	443	2007
1450	PALAR AT VANIYAMBADI WATER SUPPLY HEAD WORK, TAMILNADU	NAN	28	6.8	7.2	856	2.1	0.32	213	348	2007
1444	KALI AT D/S WEST COAST PAPER MILL, KARNATAKA	NAN	27	7.3	7.3	152	2	1.28	333	998	2007
1894	KUMARADHARA NAN U/S OF UPPINAGADY TOWN B/C WITH RIVER NETHRAVATHI	NAN	28	6.9	7.2	58	1	NAN	14	55	2007
1892	NETRAVATHI U/S OF DHARMASTALA AT WATER SUPPLY INTAKE POINT	NAN	29	7	7.2	56	1	NAN	4	16.5	2007
1871	RIVER MARKANDA AT PAONTA, DISTT. SIRMOUR, H.P.	NAN	22	7.9	7.9	385	2.5	0.25	11	24	2007
1884	KALA AMB D/S MARKANDA RIVER	NAN	18	3.9	7.9	2422	74.8	0.78	NAN	NAN	2007
1870	RIVER SUKHANA AT PARWANOO, DISTT. SOLAN, H.P.	NAN	24	4.9	7.6	972	19.6	1.8	328	718	2007
1023	GHAGGAR AT MUBARAKPUR REST HOUSE (PATIALA), PUNJAB	NAN	20	7.4	7.5	413	2.1	1.23	1663	10775	2007
1024	GHAGGAR AT 100M D/S CONF. WITH R. SARASWATI (PATIALA), PUNJAB	NAN	21	6.1	7.8	632	8.1	2.9	37250	162500	2007
1025	GHAGGAR GHNAN1 AT ROAD BRDG. SIRSA,DEBWALI ROAD, HARYANA	NAN	24	4.9	8.1	852	26.3	18.1	NAN	NAN	2007
1026	GHAGGAR GHNAN2 AT CHANDARPUR SYPHON, HARYANA	NAN	26	4.5	8.3	996	25.3	15.8	NAN	NAN	2007
1295	GHAGGAR NEAR BANKARPUR,DERA BASSI,PUNJAB	NAN	21	6.7	7.6	425	7.4	2.88	22250	78750	2007
1473	GHAGGAR AT RATANHERI, D/S OF PATIALA NADI (A/C), PUNJAB	NAN	21	6.3	7.7	619	7.3	3.28	28250	125000	2007
1698	GHAGGAR AT D/S CHHATBIR, PUNJAB	NAN	22	6.4	7.7	439	4.2	2.2	60275	440750	2007
1699	GHAGGAR AT U/S DHAKANSU NALLAH, PUNJAB	NAN	22	6.5	7.7	686	9.8	2.6	19750	105000	2007
1700	GHAGGAR AT D/S DHAKANSU NALLAH, PUNJAB	NAN	21	6.4	7.8	754	13.8	2.53	56500	227500	2007
1701	GHAGGAR AT D/S JHARMAL NADI, PUNJAB	NAN	22	6.3	7.7	615	8.2	3.7	34500	622500	2007
1702	GHAGGAR AT U/S JHARMAL NADI, PUNJAB	NAN	21	6.2	7.6	457	3.7	2.23	8633	49000	2007
1703	GHAGGER AT MOONAK, PUNJAB	NAN	21	6	7.8	690	9.6	3	16250	117500	2007
1704	GHAGGAR AT D/S SARDULGARH, PUNJAB	NAN	21	5.9	7.8	692	11.1	3.5	94000	222500	2007
1705	GHAGGAR AT U/S SARDULGARH, PUNJAB	NAN	21	5.9	7.7	699	10.4	3.33	60500	967500	2007
1885	RIVER GHAGGAR AT D/S OF SURAJPUR	NAN	22	6.5	8.2	1315	2.2	0.05	NAN	NAN	2007
1887	GHAGGAR BEFORE OTTU WEIR (BEFORE MIXING OF SATLUJ CANAL WATER) (HARYANA)	NAN	25	6.6	8.2	895	26.3	15.5	NAN	NAN	2007
2047	NNANCHOE (ATTAWA CHOE), CHANDIGARH	NAN	29	NAN	7.2	NAN	50	0.27	NAN	NAN	2007
2048	PATIALA KI RAO, CHANDIGARH	NAN	30	NAN	7.4	NAN	50	0.4	NAN	NAN	2007
2049	SUKHNA CHOE, CHANDIGARH	NAN	29	1	7.3	NAN	49.7	0.6	NAN	NAN	2007
1717	KODRA DAM, MOUNT ABU, RAJASTHAN	NAN	19	5.6	7.4	168	2.2	0.38	5	16	2007
2050	TLAWNG UPSTREAM AIZAWL, MIZORAM	NAN	25	6.7	7.9	135	0.4	NAN	NAN	3	2007
2051	TLAWNG DOWNSTREAM AIZAWL, MIZORAM	NAN	25	6.5	7.9	195	0.6	NAN	NAN	3	2007
2052	TUIRIAL UPPER CATCHMENT, MIZORAM	NAN	24	7.3	7.8	219	0.5	NAN	NAN	NAN	2007
2053	TUIRIAL LOWER CATCHMENT, MIZORAM	NAN	24	7.7	7.9	227	0.4	NAN	NAN	15	2007
1424	IMPHAL AT MAHABALI, MANIPUR	NAN	23	6.2	7	132	1.6	NAN	NAN	102	2007
1457	IMPHAL AT KOIRENGEI, MANIPUR	NAN	23	6.4	7.4	137	2.1	NAN	NAN	58	2007
1458	IRIL AT PORAMPET, MANIPUR	NAN	23	6.4	7.6	200	1	NAN	NAN	36	2007
1624	LILONG, MANIPUR	NAN	23	7	7.6	210	2.4	NAN	100	137	2007
1625	HUMP BRIDGE, MANIPUR	NAN	23	3.6	7.2	249	4.9	NAN	NAN	383	2007
1626	HEIRANGOITHONG, MANIPUR	NAN	23	3.7	7.5	224	4	NAN	NAN	394	2007
1627	KIYAMGI, MANIPUR	NAN	24	7.1	7.3	156	2	NAN	NAN	89	2007
1628	MINUTHONG(IMPHAL RIVER, MANIPUR	NAN	23	7.1	7.2	127	2	NAN	NAN	60	2007
1925	KHUGA RIVER (CHURACHANDPUR DIST.) MANIPUR	NAN	22	5.8	7.6	258	1.7	NAN	NAN	118	2007
1926	KHUJAIROK RIVER, MOREH (CHANDEL DIST.) MANIPUR	NAN	24	8.4	7.9	383	0.8	NAN	NAN	180	2007
1427	UMTREW AT BYRNIHAT EAST, MEGHALAYA	NAN	20	8.1	7.2	221	5.4	1.95	213	373	2007
1428	KYRHUKHLA NEAR SUTNGA KHLIERIAT,JAINTIA HILLS DT., MEGHALAYA	NAN	18	6.1	3.1	738	5.5	2.73	32	45	2007
1631	MYNTDU RIVER JOWAI, MEGHALAYA	NAN	16	8	7	164	1.7	1.6	1600	2067	2007
1632	GANOL RIVER TURA, MEGHALAYA	NAN	19	5.4	7.2	153	1.7	1.78	213	278	2007
1633	SIMSANG RIVER WILLIAMNAGAR, MEGHALAYA	NAN	18	7	7	161	1.7	2.43	250	375	2007
1403	GUMTI AT U/S SOUTH TRIPURA, TRIPURA	NAN	27	5.2	7.4	120	1.4	0.05	203	280	2007
1404	GUMTI AT D/S SOUTH TRIPURA, TRIPURA	NAN	27	4.7	7.4	139		0.11	308	440	2007
1726	CHANDRAPUR, AGARTALA D/S OF HAORA RIVER, TRIPURA	NAN	27	5.4	7.4	128	3	0.06	353	565	2007
1927	SEKMAI RIVER, KAKCHING (THOUBAL DIST.)	NAN	23	6.9	7.2	233	1.5	NAN	NAN	119	2007
1393	DAMANGANGA AT D/S OF MADHUBAN, DAMAN	NAN	NAN	NAN	7.61	168.2	NAN	10.3	NAN	NAN	2006
1150	DAMANGANGA AT KACHIGAON U\S AT GIDC WIER,GUJARAT	NAN	25	7.102	7.945	307.5	1.525	0.11	26	50	2006
1246	DAMANGANGA AT KACHIGAON D\S (DAMAN),GUJARAT	NAN	25.5	3.487	7.015	25950	9.2	0.228	378	1400	2006
1860	BALEHWAR KHADI AT N.H. NO. 8	NAN	22	5.35	7.935	735	4.7	0.835	27650	15000	2006
1861	RIVER PURNA ON BRIDGE AT SURATNANNAVSARI HIGHWAY	NAN	25.5	7.05	7.995	535	4.7	1.195	13400	33500	2006
1862	RIVER KAVERI ON BRIDGE AT BILLIMORANANVALSAD ROAD	NAN	29.667	6.5	8.14	16410	5.3	1.397	9200	2400	2006
1865	RIVER DHADAR AT KOTHADA	NAN	25.5	NAN	7.885	896.5	15	0.42	3	10	2006
1148	AMBIKA AT BILIMORA, GUJARAT	NAN	29	5.6	8.173	3660	4.6	0.46	4500	6867	2006
1149	KOLAK AT PATALIA BDG., GUJARAT	NAN	26.5	6.085	7.695	933	3.2	0.153	450	1550	2006
1435	KOLAK AT RAILWAY BRIDGE NO. 313 VAPI,VALSAD, GUJARAT	NAN	26.5	6.055	7.605	6715	4.3	0.222	45	140	2006
1434	AMLAKHADI AFTER CONFL. OF W. WATER FROM ANKLESH,GUJARAT	NAN	28	NAN	7.215	15580	431.5	0.395	7	8	2006
1436	BHADAR D/S JETPUR VILL. AFTER CONF. OF W.WATER FROM JETPUR CITY,GUJARAT	NAN	27	7.93	8.32	2160	1.46	0.277	4	5	2006
1438	MINDHOLA AT STATE HIGHWAY BRIDGE SACHIN, GUJARAT	NAN	25.667	4.9	7.943	504.7	3.1	0.603	1810	2367	2006
1399	ZUARI AT D/S OF PT. WHERE KUMBARJRIA CANAL JOINS, GOA	NAN	27.75	6.625	7.725	149.3	2.175	0.123	2	60	2006
1475	ZUARI AT PANCHAWADI	NAN	27.75	5.175	6.95	464	1.5	0.7	75	255	2006
1476	MANDOVI AT TONCA, MARCELA, GOA	NAN	30	6.4	7.45	142.8	2.025	0.155	1787	4073	2006
1400	MANDOVI AT NEGHBOURHOOD OF PANAJI, GOA	NAN	28.25	6.2	7.9	218	1.575	0.615	NAN	85	2006
1543	RIVER KALNA AT CHANDELNAN PERNEM, GOA	NAN	26.667	7.4	6.733	344.3	1.7	0.9	33	160	2006
1544	RIVER VALVANT AT SANKLI NAN BICHOLIM, GOA	NAN	28.75	7.6	6.775	213.3	1.3	0.173	133	3275	2006
1545	RIVER MADAI AT DABOS NAN VALPOI, GOA	NAN	28	7.35	7.1	214.8	1.425	0.15	41	285	2006
1546	RIVER KHANDEPAR AT OPA NAN PONDA, GOA	NAN	28.25	7.675	6.875	103.3	1.025	3.367	18	96	2006
1547	RIVER TALPONA AT CANACONA, GOA	NAN	27.25	7.125	7.55	418.3	1.725	0.45	18	106	2006
1548	RIVER ASSONORA AT ASSONORA, GOA	NAN	28.5	7	6.725	497.3	1.575	0.135	1956	5425	2006
1093	ULHAS AT U/S OF NRC BUND AT MOHANE, MAHARASHTRA	NAN	27.714	6.543	7.229	130.4	4.014	0.307	8	187	2006
1094	ULHAS AT U/S OF BADLAPUR, MAHARASHTRA	NAN	28.714	6.7	7.307	121.5	3.857	0.264	9	162	2006
1461	BHATSA AT D/S OF PISE DAM NEAR PISE VILLAGE (ULHAS), MAHARASHTRA	NAN	28.667	7.1	7.507	102.5	4.633	0.21	10	152	2006
1092	KALU AT ATALE VILLAGE, MAHARASHTRA	NAN	26.667	6.333	7.277	542	5.4	7.187	15	207	2006
1462	PATALGANGA NEAR INTAKE OF MIDC W/W, MAHARASHTRA	NAN	26.714	6.471	7.379	204.3	3.729	0.309	10	174	2006
1151	PATALGANGA AT SHILPHATA, MAHARASHTRA	NAN	28.286	6.371	7.061	214	4.5	0.346	18	292	2006
1152	KUNDALIKA AT ROHA CITY, MAHARASHTRA	NAN	19.333	6.7	7.44	153.3	4.4	0.65	23	305	2006
17	PERIYAR NEAR ALWAYENANELOOR, KERALA	NAN	29.083	6.2	6.457	881.1	1.757	0.326	253	541	2006
18	PERIYAR AT KALADY, KERALA	NAN	27.417	7.286	6.586	82.9	1.071	0.233	222	470	2006
1338	PERIYAR AT SEWAGE DISCHARGE POINT, KERALA	NAN	27.286	6.525	6.5	124.1	1.313	0.227	334	844	2006
20	CHALIYAR AT KOOLIMADU, KERALA	NAN	28.6	6.917	6.95	185.4	0.467	0.112	165	433	2006
21	CHALIYAR AT CHUNGAPALLY, KERALA	NAN	28.667	6.8	7.043	8489.9	0.414	0.153	238	473	2006
42	KALLADA AT PERUMTHOTTAMKADAVU, PUNALOOR, KERALA	NAN	27.786	7.075	7.25	107.3	0.988	0.369	238	384	2006
43	MUVATTAPUZHA AT VETTIKKATTUMUKKU, KERALA	NAN	28.143	7.013	6.712	151.4	1.4	0.397	262	485	2006
1154	CHALAKUDY AT PULICKALKANANDAVU, KERALA	NAN	27.5	6.787	6.65	119.3	1.637	0.4	294	574	2006
1155	KARAMANA AT MOONNATTUMUKKU, KERALA	NAN	28.571	4.1	6.775	511.4	6.788	1.373	2150	3100	2006
1156	PAMBA AT CHENGANNUR, KERALA	NAN	27	6.9	6.8	224	0.733	0.438	2000	2500	2006
1341	PAMBA AT THAKAZHY, KERALA	NAN	26.5	6.867	6.833	292.7	0.633	0.575	1900	2400	2006
1565	PAMBA DOWN, KERALA	NAN	26.25	6.467	6.6	240	1.033	0.66	2100	2733	2006
1339	MEENACHIL AT KIDANGOOR, KERALA	NAN	26.75	6.667	6.933	268	0.933	0.893	2333	3300	2006
1340	MANIMALA AT KALLOOPARA, KERALA	NAN	26.75	6.967	6.933	268	0.833	0.4	1600	2233	2006
1384	MANIMALA AT THONDRA, KERALA	NAN	26.5	6.733	6.867	324	0.933	0.455	1973	2233	2006
1342	ACHENKOIL AT THUMPAMON, KERALA	NAN	27	6.714	6.957	143.4	0.671	0.449	1457	2171	2006
1443	ACHENKOIL AT CHENNITHULA, KERALA	NAN	26.75	6.733	6.733	242.7	0.9	0.743	1867	2833	2006
1442	VAMANAPURAM, KERALA	NAN	28	7.233	6.867	75.7	1.1	0.853	1600	2300	2006
1563	AMARAVILA, KERALA	NAN	27	6.233	6.9	104.7	0.867	1.267	1300	2233	2006
1564	AYUR, KERALA	NAN	28.5	6.867	7.067	336.7	0.533	0.285	60	455	2006
1566	THIRURANGADY, KERALA	NAN	28.5	6.433	6.667	339.3	0.6	0.292	440	967	2006
1567	KUTTIYADY ESTATE, KERALA	NAN	29	7.033	6.533	141.3	0.533	0.135	193	740	2006
1568	VALAYAM, KERALA	NAN	28.75	6.633	7.067	237	0.633	0.45	337	800	2006
1569	THALIPARAMBA, KERALA	NAN	28	6.833	7	18389	0.7	0.345	173	583	2006
1570	HOSDURG, KERALA	NAN	29.5	6.333	7.167	24535.7	0.7	0.332	140	447	2006
1571	KAKKADAVU, KERALA	NAN	28	7.033	7.033	241	0.267	0.232	345	1260	2006
1572	PADIYATHADKA, KERALA	NAN	28.5	7	7.133	302	0.7	0.168	323	933	2006
1573	IRUMPANAM, KERALA	NAN	29	3.5	6.567	1285.3	2.133	0.347	220	443	2006
1448	NAGAVALLI AT THOTAPALLI REGULATOR, A.P.	NAN	28.857	6.243	7.253	405.6	0.857	1.269	3333	21469	2006
1642	NAGAVALLI AT JAYKAYPUR D/S, ORISSA	NAN	21	6.9	8.2	211	2.8	2.12	1400	2200	2006
1643	NAGAVALLI AT RAYAGADA D/S, ORISSA	NAN	24	7.8	8.5	197	0.6	3.01	1700	3500	2006
1685	ARASALAR RIVER KARAIKAL REGION, PONDICHERRY	NAN	33	7.3	8.6	528	0.9	4.8	NAN	NAN	2006
1159	TAMBIRAPARANI AT BDG.NR. MADURA COATS LTD.PAPAVINASAM,TAMILNADU	NAN	27.5	7.95	6.565	188.5	1.5	0.08	24	66	2006
1160	TAMBIRAPARANI AT CHERANMADEVI,CAUSE WAY,TAMILNADU	NAN	29	5.8	6.6	107	1	0.265	25	58	2006
1161	TAMBIRAPARANI AT TIRUNELVELI,COLLECTORATE,TAMILNADU.	NAN	31.25	6.975	6.725	144.3	1.5	0.22	34	98	2006
1162	TAMBIRAPARANI AT MURAPPANADU, TAMILNADU	NAN	NAN	5.35	7.19	216.3	1.325	0.263	11	31	2006
1328	TAMBIRAPARANI AT PAPPANKULAM,TAMILNADU	NAN	30	7.525	6.61	93.3	1.5	0.283	10	26	2006
1329	TAMBIRAPARANI AT RAIL BDG. NR. AMBASAMUDAM, TAMILNADU	NAN	29	7.15	6.56	141	1.1	0.25	22	73	2006
1330	TAMBIRAPARANI AT ARUMUGANERI, TAMILNADU	NAN	NAN	4.325	7.045	547	2.075	0.25	25	109	2006
1450	PALAR AT VANIYAMBADI WATER SUPPLY HEAD WORK, TAMILNADU	NAN	27.5	6.925	7.633	552	2	0.217	325	570	2006
1444	KALI AT D/S WEST COAST PAPER MILL, KARNATAKA	NAN	27.25	6.825	7.125	299.3	3.667	1.525	316	771	2006
1892	NETRAVATHI U/S OF DHARMASTALA AT WATER SUPPLY INTAKE POINT	NAN	26.667	6.7	7.267	92.7	1.333	NAN	6	41	2006
1894	KUMARADHARA NAN U/S OF UPPINAGADY TOWN BEFORE CONFLUENCE WITH RIVER NETHRAVATHI	NAN	26.333	6.75	7.3	169.3	1.667	NAN	29	47	2006
1885	RIVER GHAGGAR AT D/S OF SURAJPUR	NAN	21.25	5.87	7.84	895.5	4.35	NAN	NAN	NAN	2006
1023	GHAGGAR AT MUBARAKPUR REST HOUSE (PATIALA), PUNJAB	NAN	17.667	6.033	7.367	323.3	3.267	0.667	2390	6867	2006
1024	GHAGGAR AT 100M D/S CONF. WITH R. SARASWATI (PATIALA),PUNJAB	NAN	16.5	5.1	7.85	785	12	1.65	3050	36500	2006
1295	GHAGGAR NEAR BANKARPUR,DERA BASSI,PUNJAB	NAN	18	4.867	7.367	568	12	1.367	3500	27667	2006
1473	GHAGGAR AT RATANHERI, D/S OF PATIALA NADI (AFTER CONFL.), PUNJAB	NAN	17.333	4.833	7.533	760	13.333	1.933	2300	30000	2006
1698	GHAGGAR AT D/S CHHATBIR, PUNJAB	NAN	17.5	5.1	7.367	388	6.933	1.4	2723	43067	2006
1699	GHAGGAR AT U/S DHAKANSU NALLAH, PUNJAB	NAN	15	6.8	7.3	433.5	5.4	1.35	635	9250	2006
1700	GHAGGAR AT D/S DHAKANSU NALLAH, PUNJAB	NAN	17.5	4.2	7.367	758	14.667	1.7	34033	83667	2006
1701	GHAGGAR AT D/S JHARMAL NADI, PUNJAB	NAN	18	5.533	7.3	453.3	9.333	1.567	35760	88333	2006
1702	GHAGGAR AT U/S JHARMAL NADI, PUNJAB	NAN	17.5	5.2	7.3	391.3	6.267	1.4	23723	54067	2006
1703	GHAGGER AT MOONAK, PUNJAB	NAN	18	4.2	7.733	825.3	21	1.4	10500	76667	2006
1704	GHAGGAR AT D/S SARDULGARH, PUNJAB	NAN	18.333	4.033	7.667	855	21.333	1.767	17433	148667	2006
1705	GHAGGAR AT U/S SARDULGARH, PUNJAB	NAN	18.667	4.133	7.633	811.3	20.333	1.667	38700	110333	2006
1025	GHAGGAR GHNAN1 AT ROAD BRDG. SIRSA,DEBWALI ROAD,HARYANA	NAN	18	5.35	7.55	682.5	17	20.45	NAN	NAN	2006
1026	GHAGGAR GHNAN2 AT CHANDARPUR SYPHON, HARYANA	NAN	19	4.05	7.85	773.5	16	19.35	NAN	NAN	2006
1887	GHAGGAR BEFORE OTTU WEIR (BEFORE MIXING OF SATLUJ CANAL WATER) (HARYANA)	NAN	17.5	6.25	7.9	770	14	19.4	NAN	NAN	2006
1870	RIVER SUKHANA AT PARWANOO, DISTT. SOLAN, H.P.	NAN	18.5	6.65	7.875	914.5	43	0.824	9650	16900	2006
1871	RIVER MARKANDA AT PAONTA, DISTT. SIRMOUR, H.P.	NAN	19.5	7.2	9.01	340.5	4.6	2.955	12	23	2006
1884	KALA AMB D/S MARKANDA RIVER	NAN	22	6.27	7.89	3638	149.75	NAN	NAN	NAN	2006
1717	KODRA DAM, MOUNT ABU, RAJASTHAN	NAN	20	6.1	7.1	NAN	3.1	0.3	4	14	2006
2047	NNANCHOE (ATTAWA CHOE)	NAN	26	0.6	7.3	646	87	6.8	NAN	NAN	2006
2048	PATIALA KI RAO	NAN	27	NAN	7.9	1151	130	8.3	NAN	NAN	2006
2049	SUKHNA CHOE	NAN	27	NAN	7.1	912	126	6.7	NAN	NAN	2006
1427	UMTREW AT BYRNIHAT EAST, MEGHALAYA	NAN	16	7.2	7	183	5.2	2.6	140	180	2006
1428	KHARKHLA NEAR SUTNGA KHLIERIAT,JAINTIA HILLS DT.,MEGHALAYA	NAN	15	4.6	3	350	6.2	2.2	33	49	2006
1631	MYNTDU RIVER JOWAI, MEGHALAYA	NAN	10	8.8	7	172	1.6	5	1800	2800	2006
1632	GANOL RIVER TURA, MEGHALAYA	NAN	11	10	7.1	150	1	4	240	350	2006
1633	SIMSANG RIVER WILLIAMNAGAR, MEGHALAYA	NAN	12	9	7.3	158	1.8	7.2	220	280	2006
2050	TLAWNG UPSTREAM AIZAWL	NAN	23.667	7.767	7.543	NAN	0.5	NAN	NAN	NAN	2006
2051	TLAWNG DOWNSTREAM AIZAWL	NAN	23.7	7.167	8.143	NAN	0.6	NAN	NAN	NAN	2006
2052	TUIRIAL UPPER CATCHMENT	NAN	23.767	8.533	7.857	170	0.4	NAN	NAN	NAN	2006
2053	TUIRIAL LOWER CATCHMENT	NAN	23.667	8.867	7.793	216	0.5	NAN	NAN	NAN	2006
NAN	NAGAVALLI AT THOTAPALLI REGULATOR, A.P.	NAN	28	5.6	7.65	375.2	1.758	1.995	2636	18417	2005
NAN	DAMANGANGA AT D/S OF MADHUBAN, DAMAN	NAN	NAN	NAN	7.76	233.3	10.825	5.657	NAN	NAN	2005
NAN	DAMANGANGA AFTER CONFL. OF PIPARIA DRAIN, DAMAN	NAN	NAN	NAN	NAN	NAN	1	1.01	1200	37000	2005
NAN	DAMANGANGA AT CIRCUIT HOUSE, SILVASA, DADRA AND NAGAR HAVELI	NAN	NAN	NAN	NAN	NAN	112	5.5	1200000	6400000	2005
NAN	DAMANGANGA AT KACHIGAON U\S AT GIDC WIER,GUJARAT	NAN	26	7.2	7.84	342.8	1.764	0.528	78	230	2005
NAN	DAMANGANGA AT KACHIGAON D\S (DAMAN),GUJARAT	NAN	27	5	7.22	18370.3	19.663	0.452	9625	13525	2005
NAN	BALEHWAR KHADI AT N.H. NO. 8	NAN	29	6.2	8.11	480	11.333	0.39	14050	18810	2005
NAN	RIVER PURNA ON BRIDGE AT SURATNANNAVSARI HIGHWAY	NAN	27	7.2	8.07	580	4	0.37	150	280	2005
NAN	RIVER KAVERI ON BRIDGE AT BILLIMORANANVALSAD ROAD	NAN	28	6.2	7.98	11125	5	0.39	7147	50350	2005
NAN	RIVER DHADAR AT KOTHADA	NAN	28	3.9	7.92	1039	14.847	1.412	6	36	2005
NAN	ZUARI AT D/S OF PT. WHERE KUMBARJRIA CANAL JOINS, GOA	NAN	29	7.2	7.42	246.9	4.632	0.791	10011	118311	2005
NAN	ZUARI AT PANCHAWADI	NAN	28	6.9	6.44	302.9	2.304	0.231	12	116	2005
NAN	MANDOVI AT TONCA, MARCELA, GOA	NAN	29	7.8	6.69	255.9	2.754	0.348	13	140	2005
NAN	MANDOVI AT NEGHBOURHOOD OF PANAJI, GOA	NAN	29	6.7	7.35	346.1	1.893	0.973	13	148	2005
NAN	RIVER KALNA AT CHANDELNAN PERNEM, GOA	NAN	28	8.3	6.68	348.9	2.503	1.686	13	155	2005
NAN	RIVER VALVANT AT SANKLI NAN BICHOLIM, GOA	NAN	28	8.1	6.18	187.4	2.375	0.196	12	155	2005
NAN	RIVER MADAI AT DABOS NAN VALPOI, GOA	NAN	29	7.7	6.55	121.8	2.242	1.136	13	164	2005
NAN	RIVER KHANDEPAR AT OPA NAN PONDA, GOA	NAN	29	8.6	6.56	181.4	2.423	0.276	24	155	2005
NAN	RIVER TALPONA AT CANACONA, GOA	NAN	28	7.7	6.45	302.5	2.144	0.163	10	142	2005
NAN	RIVER ASSONORA AT ASSONORA, GOA	NAN	28	7.4	6.07	142.8	1.681	0.276	12	140	2005
NAN	AMBIKA AT BILIMORA, GUJARAT	NAN	NAN	7	8.16	4545	4.165	0.343	9593	27550	2005
NAN	KOLAK AT PATALIA BDG., GUJARAT	NAN	NAN	5.9	7.36	761	6.1	0.083	1200	4600	2005
NAN	KOLAK AT RAILWAY BRIDGE NO. 313 VAPI,VALSAD, GUJARAT	NAN	27	4.1	7.57	29369.3	7.08	0.302	1035	1993	2005
NAN	AMLAKHADI AFTER CONFL. OF W. WATER FROM ANKLESH,GUJARAT	NAN	27	3.9	5.27	5914	441.8	0.512	3	10	2005
NAN	BHADAR D/S JETPUR VILL. AFTER CONF. OF W.WATER FROM JETPUR CITY,GUJARAT	NAN	NAN	5.7	7.62	665	2.12	0.86	1050	6000	2005
NAN	MINDHOLA AT STATE HIGHWAY BRIDGE SACHIN, GUJARAT	NAN	NAN	6.1	8	602.5	5.64	1.035	38143	38428	2005
NAN	GHAGGAR GHNAN1 AT ROAD BRDG. SIRSA,DEBWALI ROAD,HARYANA	NAN	14	6.2	7.88	540.7	9.75	17.387	NAN	1100	2005
NAN	GHAGGAR GHNAN2 AT CHANDARPUR SYPHON, HARYANA	NAN	19	6.3	8.05	634.3	13	10.89	NAN	75	2005
NAN	KALI AT D/S WEST COAST PAPER MILL, KARNATAKA	NAN	27	7.1	7.2	280.5	1.6	0.48	74	95	2005
NAN	NETRAVATHI U/S OF DHARMASTALA AT WATER SUPPLY INTAKE POINT	NAN	28	7.4	7.27	253.3	1.333	0.17	NAN	37	2005
NAN	KUMARADHARA NAN U/S OF UPPINAGADY TOWN BEFORE CONFLUENCE WITH RIVER NETHRAVATHI	NAN	28	7.3	7.3	236.7	4	0.08	NAN	58	2005
NAN	PERIYAR NEAR ALWAYENANELOOR, KERALA	NAN	NAN	5.9	6.6	1359.5	1.755	0.326	170	387	2005
NAN	PERIYAR AT KALADY, KERALA	NAN	NAN	7.4	6.68	39.3	1.164	0.204	125	298	2005
NAN	PERIYAR AT SEWAGE DISCHARGE POINT, KERALA	NAN	NAN	7.1	6.75	41.9	1.325	0.18	147	378	2005
NAN	CHALIYAR AT KOOLIMADU, KERALA	NAN	NAN	6.8	6.92	70.8	0.458	0.117	151	353	2005
NAN	CHALIYAR AT CHUNGAPALLY, KERALA	NAN	NAN	6.8	6.98	7179.1	0.475	0.206	211	466	2005
NAN	KALLADA AT PERUMTHOTTAMKADAVU, PUNALOOR, KERALA	NAN	NAN	6.8	7.03	36.8	1.117	0.146	118	624	2005
NAN	MUVATTAPUZHA AT VETTIKKATTUMUKKU, KERALA	NAN	NAN	7.2	6.76	59.8	1.692	0.449	127	357	2005
NAN	CHALAKUDY AT PULICKALKANANDAVU, KERALA	NAN	NAN	6.2	6.63	106.8	1.275	0.444	128	360	2005
NAN	KARAMANA AT MOONNATTUMUKKU, KERALA	NAN	NAN	6.6	6.77	250.7	1.383	1.54	2433	3383	2005
NAN	PAMBA AT CHENGANNUR, KERALA	NAN	NAN	6.9	6.95	51.3	0.625	0.518	1525	3100	2005
NAN	PAMBA AT THAKAZHY, KERALA	NAN	NAN	6	6.75	641	0.975	0.792	1900	3600	2005
NAN	PAMBA DOWN, KERALA	NAN	NAN	5.4	6.85	73.3	1.075	0.457	4955	8375	2005
NAN	MEENACHIL AT KIDANGOOR, KERALA	NAN	NAN	6.7	6.93	65	0.675	0.77	2100	4200	2005
NAN	MANIMALA AT KALLOOPARA, KERALA	NAN	NAN	6.9	6.85	56.3	0.575	0.383	1933	3400	2005
NAN	MANIMALA AT THONDRA, KERALA	NAN	NAN	6.5	6.98	59.3	0.575	0.345	1333	2600	2005
NAN	ACHENKOIL AT THUMPAMON, KERALA	NAN	NAN	6.8	7.06	63.3	0.567	0.404	1769	2825	2005
NAN	ACHENKOIL AT CHENNITHULA, KERALA	NAN	NAN	5.8	6.73	73	0.7	0.315	1925	3500	2005
NAN	VAMANAPURAM, KERALA	NAN	NAN	6.8	6.8	69.8	0.7	0.61	1100	1775	2005
NAN	AMARAVILA, KERALA	NAN	NAN	7.1	6.83	80	0.7	0.835	850	1475	2005
NAN	AYUR, KERALA	NAN	NAN	6.3	7.15	65.5	1.05	0.223	98	595	2005
NAN	THIRURANGADY, KERALA	NAN	NAN	6.3	6.95	77.5	0.65	0.208	253	775	2005
NAN	KUTTIYADY ESTATE, KERALA	NAN	NAN	6.9	6.65	34	0.5	0.095	130	215	2005
NAN	VALAYAM, KERALA	NAN	NAN	6.4	6.75	49.3	0.675	0.193	197	350	2005
NAN	THALIPARAMBA, KERALA	NAN	NAN	6.8	7.35	18568.3	1.15	0.14	215	660	2005
NAN	HOSDURG, KERALA	NAN	NAN	6.8	7.08	19740.8	0.975	0.165	127	515	2005
NAN	KAKKADAVU, KERALA	NAN	NAN	7.1	6.98	58.3	0.55	0.152	123	510	2005
NAN	PADIYATHADKA, KERALA	NAN	NAN	7	7.23	67.5	0.425	0.09	140	453	2005
NAN	IRUMPANAM, KERALA	NAN	NAN	2.4	6.43	1041.3	2.025	1.05	133	373	2005
NAN	ULHAS AT U/S OF NRC BUND AT MOHANE, MAHARASHTRA	NAN	27	6.7	7.56	128.4	4.942	0.447	11	250	2005
NAN	ULHAS AT U/S OF BADLAPUR, MAHARASHTRA	NAN	NAN	6.8	7.68	123.2	4.475	0.4	12	236	2005
NAN	BHATSA AT D/S OF PISE DAM NEAR PISE VILLAGE (ULHAS), MAHARASHTRA	NAN	NAN	6.5	7.33	135.8	4.4	0.33	13	208	2005
NAN	KALU AT ATALE VILLAGE, MAHARASHTRA	NAN	NAN	5.1	7.45	5168.8	9.875	1.81	7	210	2005
NAN	PATALGANGA NEAR INTAKE OF MIDC W/W, MAHARASHTRA	NAN	NAN	6.5	7.34	128.5	5.125	0.819	11	230	2005
NAN	PATALGANGA AT SHILPHATA, MAHARASHTRA	NAN	NAN	6.6	7.47	143.8	4.958	0.667	16	358	2005
NAN	KUNDALIKA AT ROHA CITY, MAHARASHTRA	NAN	NAN	6.6	7.75	136.8	4.5	0.505	15	203	2005
NAN	IMPHAL AT MAHABALI, MANIPUR	NAN	NAN	7.9	7.85	76.5	3	NAN	NAN	55	2005
NAN	IMPHAL AT KOIRENGEI, MANIPUR	NAN	NAN	7.4	7	82.3	2.027	NAN	NAN	44	2005
NAN	KIYAMGI, MANIPUR	NAN	NAN	7	7.9	77.5	3.525	NAN	NAN	45	2005
NAN	MINUTHONG(IMPHAL RIVER, MANIPUR	NAN	NAN	6.9	7.73	85.3	3.233	NAN	NAN	63	2005
NAN	IRIL AT PORAMPET, MANIPUR	NAN	NAN	7.3	7.77	128.3	4.043	NAN	NAN	66	2005
NAN	LILONG, MANIPUR	NAN	NAN	8	7.8	132	3.4	NAN	NAN	54	2005
NAN	HUMP BRIDGE, MANIPUR	NAN	NAN	5.5	6.58	121.3	11.57	NAN	NAN	315	2005
NAN	HEIRANGOITHONG, MANIPUR	NAN	NAN	7	7.43	136.7	8.693	NAN	NAN	252	2005
NAN	UMTREW AT BYRNIHAT EAST, MEGHALAYA	NAN	20	6.6	7.15	199	7.475	2.1	208	288	2005
NAN	KHARKHLA NEAR SUTNGA KHLIERIAT,JAINTIA HILLS DT.,MEGHALAYA	NAN	18	6.4	3.05	605	5.067	4.8	18	45	2005
NAN	MYNTDU RIVER JOWAI, MEGHALAYA	NAN	15	7.1	7.03	147.3	2.1	1	1675	2300	2005
NAN	GANOL RIVER TURA, MEGHALAYA	NAN	19	8.1	7.03	148.3	1.967	NAN	230	307	2005
NAN	SIMSANG RIVER WILLIAMNAGAR, MEGHALAYA	NAN	21	8.3	7.1	152	2.133	NAN	270	413	2005
NAN	TLAWNG UPSTREAM AIZAWL	NAN	25	7.4	6.6	NAN	NAN	NAN	NAN	NAN	2005
NAN	TLAWNG DOWNSTREAM AIZAWL	NAN	25	6.8	6.3	NAN	NAN	NAN	NAN	NAN	2005
NAN	TUIRIAL UPPER CATCHMENT	NAN	25	6.1	7.15	NAN	NAN	NAN	NAN	NAN	2005
NAN	TUIRIAL LOWER CATCHMENT	NAN	26	7.5	7.2	NAN	NAN	NAN	NAN	NAN	2005
NAN	RUSHIKULYA AT GANJAM U/S, ORISSA	NAN	28	7.5	7.8	286.5	1.775	0.51	7448	17625	2005
NAN	RUSHIKULYA AT GANJAM D/S, ORISSA	NAN	30	7.5	7.35	30683	2.25	0.745	1515	2145	2005
NAN	NAGAVALLI AT JAYKAYPUR D/S, ORISSA	NAN	27	6	7.55	214.5	3.125	0.895	2600	10950	2005
NAN	NAGAVALLI AT RAYAGADA D/S, ORISSA	NAN	32	6.3	7.43	201.3	2.175	0.76	2825	4500	2005
NAN	ARASALAR RIVER KARAIKAL REGION, PONDICHERRY	NAN	29	6.1	8.33	868.5	NAN	1.975	NAN	NAN	2005
NAN	RIVER GHAGGAR AT D/S OF SURAJPUR	NAN	NAN	8.1	7.86	342.3	2.747	0.24	NAN	NAN	2005
NAN	GHAGGAR AT MUBARAKPUR REST HOUSE (PATIALA), PUNJAB	NAN	25	7.3	7.3	157	2.067	0.55	153	348	2005
NAN	GHAGGAR AT 100M D/S CONF. WITH R. SARASWATI (PATIALA),PUNJAB	NAN	NAN	4.9	7.33	494.7	14.533	2.2	1233	18000	2005
NAN	GHAGGAR NEAR BANKARPUR,DERA BASSI,PUNJAB	NAN	28	6.3	7.58	379.8	6.7	1.575	1640	4963	2005
NAN	GHAGGAR AT RATANHERI, D/S OF PATIALA NADI (AFTER CONFL.), PUNJAB	NAN	28	6.1	7.58	490	14.25	2.425	4875	27500	2005
NAN	D/S CHHATBIR, PUNJAB	NAN	25	6.8	7.43	337.5	4.25	1.225	1175	3043	2005
NAN	U/S DHAKANSU NALLAH, PUNJAB	NAN	26	6.7	7.38	333.5	3.85	1.575	548	11050	2005
NAN	D/S DHAKANSU NALLAH, PUNJAB	NAN	27	5.9	7.48	428	8.35	2.2	4050	22025	2005
NAN	D/S JHARMAL NADI, PUNJAB	NAN	25	6.5	7.4	361.8	4.3	1.9	1158	15875	2005
NAN	U/S JHARMAL NADI, PUNJAB	NAN	25	6.9	7.4	322	3.75	0.975	200	3500	2005
NAN	GHAGGER AT MOONAK, PUNJAB	NAN	26	5.1	7.48	496.5	14.7	2.3	4325	23500	2005
NAN	D/S SARDULGARH, PUNJAB	NAN	28	5	7.4	515.3	14.76	2.08	8860	37320	2005
NAN	U/S SARDULGARH, PUNJAB	NAN	28	5.1	7.43	503.3	16.25	2.3	12938	44000	2005
NAN	GHAGGAR BEFORE OTTU WEIR (BEFORE MIXING OF SATLUJ CANAL WATER) (HARYANA)	NAN	16	6.2	7.63	423.3	7	14.013	NAN	43	2005
NAN	GAGGAR RIVER WHEN ENTERING IN RAJASTHAN FROM HARYANA NEAR RD NO. 629, RAJASTHAN	NAN	NAN	4.4	8.23	390	1.39	0.08	14	150	2005
NAN	GAGGAR RIVER D/S HANUMANGARH NEAR 2 KNJ NAI ABADI, MAKKASR, RAJASTHAN	NAN	NAN	4.2	8.52	380	1.26	0.16	28	1100	2005
NAN	RIVER SUKHANA AT PARWANOO, DISTT. SOLAN, H.P.	NAN	23	4	7.65	729	36	2.89	1190	2950	2005
NAN	RIVER MARKANDA AT PAONTA, DISTT. SIRMOUR, H.P.	NAN	22	8	8.31	617	4.4	0.655	14	30	2005
NAN	KALA AMB D/S MARKANDA RIVER	NAN	NAN	4.2	8.55	1184.7	341.833	4	NAN	NAN	2005
NAN	KODRA DAM, MOUNT ABU, RAJASTHAN	NAN	NAN	5	7.92	160	1.443	0.153	17	149	2005
NAN	TAMBIRAPARANI AT BDG.NR. MADURA COATS LTD.PAPAVINASAM,TAMILNADU	NAN	25	7.5	7.53	87.3	1.407	0.567	32	133	2005
NAN	TAMBIRAPARANI AT CHERANMADEVI,CAUSE WAY,TAMILNADU	NAN	27	6.6	7.27	162.3	3.555	0.292	46	156	2005
NAN	TAMBIRAPARANI AT TIRUNELVELI,COLLECTORATE,TAMILNADU.	NAN	28	6.8	7.12	172.3	1.723	0.198	62	283	2005
NAN	TAMBIRAPARANI AT MURAPPANADU, TAMILNADU	NAN	NAN	6.7	7.6	277.8	1.229	0.183	12	33	2005
NAN	TAMBIRAPARANI AT PAPPANKULAM,TAMILNADU	NAN	28	7.1	6.94	95.8	0.943	0.151	10	26	2005
NAN	TAMBIRAPARANI AT RAIL BDG. NR. AMBASAMUDAM, TAMILNADU	NAN	27	7.4	7	88.5	0.977	0.186	27	105	2005
NAN	TAMBIRAPARANI AT ARUMUGANERI, TAMILNADU	NAN	NAN	6.6	7.81	603.2	2.675	0.263	40	191	2005
NAN	PALAR AT VANIYAMBADI WATER SUPPLY HEAD WORK, TAMILNADU	NAN	28	6.6	7.49	571.5	2.091	0.256	151	273	2005
NAN	GUMTI AT U/S SOUTH TRIPURA,TRIPURA	NAN	28	5.4	7.16	75.8	2.092	NAN	404	513	2005
NAN	GUMTI AT D/S SOUTH TRIPURA, TRIPURA	NAN	30	5.4	7.37	104.8	1.802	0.215	456	557	2005
NAN	CHANDRAPUR, AGARTALA D/S OF HAORA RIVER, TRIPURA	NAN	29	5.3	7.37	102.2	2.552	0.202	526	583	2005
1448	NAGAVALLI AT THOTAPALLI REGULATOR, AP	NAN	30	7.8	239	6.2	1.7	2.188	2.188	10720	2004
1399	ZUARI AT D/S OF PT. WHERE KUMBARJRIA CANAL JOINS, GOA	NAN	29	7.5	442	6.7	3.4	NAN	NAN	132	2004
1475	ZUARI AT PANCHAWADI	NAN	29	7	430	6.4	2.4	NAN	NAN	175	2003
1476	MANDOVI AT TONCA, MARCELA, GOA	NAN	29	7.2	216	7.1	1.8	NAN	NAN	167	2003
1400	MANDOVI AT NEGHBOURHOOD OF PANAJI, GOA	NAN	29	7.9	352	4.5	4.2	NAN	NAN	158	2003
1543	RIVER KALNA AT CHANDELNAN PERNEM, GOA	NAN	28	7	86	7.8	4.7	0.1	0.1	145	2003
1544	RIVER VALVANT AT SANKLI NAN BICHOLIM, GOA	NAN	29	6.8	65	7.5	1.8	NAN	NAN	171	2003
1545	RIVER MADAI AT DABOS NAN VALPOI, GOA	NAN	28	7.1	101	7.8	2	0.1	0.1	138	2003
1546	RIVER KHANDEPAR AT OPA NAN PONDA, GOA	NAN	27	7	78	7.6	1.8	NAN	NAN	145	2003
1547	RIVER TALPONA AT CANACONA, GOA	NAN	29	7.2	60	8	1.9	NAN	NAN	151	2003
1548	RIVER ASSONORA AT ASSONORA, GOA	NAN	28	6.6	76	7.1	1.9	NAN	NAN	169	2003
NAN	NAN	NAN	NAN	NAN	NAN	NAN	NAN	NAN	NAN	NAN	2003
1150	DAMANGANGA AT KACHIGAON U\S AT GIDC WIER,GUJARAT	NAN	28	8	368	7.4	1	NAN	NAN	554	2003
1246	DAMANGANGA AT KACHIGAON D\S (DAMAN),GUJARAT	NAN	28	7.5	21331	3.6	11.7	NAN	NAN	14109	2003
1860	BALEHWAR KHADI AT N.H. NO. 8	NAN	30	8.1	540	7.2	2.5	NAN	NAN	540	2003
1861	RIVER PURNA ON BRIDGE AT SURATNANNAVSARI HIGHWAY	NAN	29	8.1	443	4	2	NAN	NAN	6477	2003
1862	RIVER KAVERI ON BRIDGE AT BILLIMORANANVALSAD ROAD	NAN	29	8.1	467	7.1	3	NAN	NAN	107	2003
1865	RIVER DHADAR AT KOTHADA	NAN	32	7.8	1304	4.6	19.5	NAN	NAN	63	2003
1148	AMBIKA AT BILIMORA, GUJARAT	NAN	30	8	1708	7.8	3.5	NAN	NAN	2051	2003
1149	KOLAK AT PATALIA BDG., GUJARAT	NAN	28	7.5	1175	5.7	4	NAN	NAN	3900	2003
1435	KOLAK AT RAILWAY BRIDGE NO. 313 VAPI,VALSAD, GUJARAT	NAN	28	7.5	67115	5	5.5	NAN	NAN	3425	2003
1434	AMLAKHADI AFTER CONFL. OF W. WATER FROM ANKLESH,GUJARAT	NAN	27	4	9948	0.4	513.5	NAN	NAN	35	2003
1436	BHADAR D/S JETPUR VILL. AFTER CONF. OF W.WATER FROM JETPUR CITY,GUJARAT	NAN	28	7.7	1148	4.8	6.9	2	2	10050	2003
1438	MINDHOLA AT STATE HIGHWAY BRIDGE SACHIN, GUJARAT	NAN	28	8	590	4.8	1.8	NAN	NAN	2873	2003
1444	KALI AT D/S WEST COAST PAPER MILL, KARNATAKA	NAN	27	7.7	440	6.5	2.4	0.9	0.9	688	2003
17	PERIYAR AT ALWAYE, KERALA	NAN	28	6.4	1579	5.8	1.7	0.513	0.513	959	2003
18	PERIYAR AT KALADY, KERALA	NAN	27	6.8	62	7.5	1.5	0.221	0.221	892	2003
1338	PERIYAR AT SEWAGE DISCHARGE POINT, KERALA	NAN	28	6.9	44	6.8	1	0.151	0.151	734	2003
20	CHALIYAR AT KOOLIMADU, KERALA	NAN	28	6.9	62	6.8	0.4	0.21	0.21	802	2003
21	CHALIYAR AT KALLAPALLY, KERALA	NAN	28	7	9416	6.7	0.5	0.241	0.241	832	2003
42	KALLADA AT PANATHOTTUM KADAVU, PUNALOOR, KERALA	NAN	24	6.9	39	6.9	1.1	0.195	0.195	958	2003
43	MUVATTAPUZHA AT VETTIKKATTUMUKKU, KERALA	NAN	28	7.1	53	6.9	1.4	0.367	0.367	632	2003
1154	CHALAKUDY AT PULICKALKANANDAVU, KERALA	NAN	28	6.9	102	6.4	1.2	0.335	0.335	608	2003
1155	KARMANA AT MOONNATHNANMUKKU, KERALA	NAN	27	6.8	437	5.7	1.1	0.922	0.922	2933	2003
1156	PAMBA AT CHENGANNUR, KERALA	NAN	27	7.3	58	7	0.6	0.367	0.367	3025	2003
1341	PAMBA AT KALLOOPARA, KERALA	NAN	26	6.9	1835	5.9	1.2	0.61	0.61	2400	2003
1565	PAMBA DOWN, KERALA	NAN	27	6.8	60	5	0.9	0.475	0.475	3050	2003
1339	MEENACHIL AT KIDANGOOR, KERALA	NAN	29	7.2	80	6.8	0.8	0.252	0.252	12750	2003
1340	MANIMALA AT KALLOOPARA, KERALA	NAN	27	7	42	7.3	0.4	0.347	0.347	3800	2003
1384	MANIMALA AT THONDRA, KERALA	NAN	26	7	51	6.7	0.5	0.3	0.3	2900	2003
1342	ACHENKOIL AT THUMPAMON, KERALA	NAN	26	7.1	58	6.8	0.5	0.337	0.337	3000	2003
1443	ACHENKOIL AT CHENNITHULA, KERALA	NAN	26	7	63	6.4	0.6	0.278	0.278	3550	2003
1442	VAMANAPURAM, KERALA	NAN	27	6.8	72	6.6	0.6	0.53	0.53	1350	2003
1563	AMARAVILA, KERALA	NAN	26	6.8	83	6.5	0.9	0.417	0.417	1350	2003
1564	AYUR, KERALA	NAN	24	7	69	6.4	1.2	0.222	0.222	1400	2003
1566	THIRURANGADY, KERALA	NAN	28	6.8	88	6.9	0.9	0.307	0.307	1600	2003
1567	KUTTIYADY ESTATE, KERALA	NAN	27	6.9	31	7	0.5	0.164	0.164	158	2003
1568	VALAYUM, KERALA	NAN	27	6.8	46	6.9	0.5	0.149	0.149	905	2003
1569	THALIPARAMBA, KERALA	NAN	26	7.2	20850	6.5	0.9	0.477	0.477	1475	2003
1570	HOSDURG, KERALA	NAN	25	7	24336	6.7	1.1	0.529	0.529	620	2003
1571	KAKKADAVU, KERALA	NAN	25	7.1	77	7.2	0.3	0.411	0.411	985	2003
1572	PADIYATHADKA, KERALA	NAN	25	7.1	76	7	0.4	0.167	0.167	735	2003
1573	IRUPANAM, KERALA	NAN	29	6.5	3384	3.7	1.9	0.757	0.757	643	2003
1093	ULHAS AT U/S OF NRC BUND AT MOHANE,MAHARASHTRA	NAN	26	7.7	280	6.6	5.7	0.994	0.994	223	2003
1094	ULHAS AT U/S OF BADLAPUR, MAHARASHTRA	NAN	27	7.8	183	6.9	5	0.497	0.497	211	2003
1461	BHATSA AT D/S OF PISE DAM NEAR PISE VILLAGE (ULHAS), MAHARASHTRA	NAN	24	7.7	107	6.8	5.2	0.386	0.386	208	2003
1092	KALU AT ATALE VILLAGE, MAHARASHTRA	NAN	25	7.5	185	5.6	6.5	0.514	0.514	224	2003
1462	PATALGANGA NEAR INTAKE OF MIDC W/W, MAHARASHTRA	NAN	27	7.3	157	6	5.6	0.603	0.603	221	2003
1151	PATALGANGA AT SHILPHATA, MAHARASHTRA	NAN	28	7.4	150	6.3	6	0.614	0.614	269	2003
1152	KUNDALIKA AT ROHA CITY, MAHARASHTRA	NAN	26	7.4	139	5.8	5.9	0.453	0.453	213	2003
1424	IMPHAL AT MAHABALI, MANIPUR	NAN	21	7.3	111	7.1	2.4	NAN	NAN	80	2003
1457	IMPHAL AT KOIRENGEI, MANIPUR	NAN	21	7.4	74	7.5	1.2	NAN	NAN	64	2003
1627	KIYAMGI, MANIPUR	NAN	21	7.5	77	7.4	3.2	NAN	NAN	65	2003
1628	MINUTHONG(IMPHAL RIVER, MANIPUR	NAN	21	7.3	97	7.3	1.9	NAN	NAN	78	2003
1458	IRIL AT PORAMPET, MANIPUR	NAN	21	7.4	121	7.5	2.7	NAN	NAN	69	2003
1624	LILONG, MANIPUR	NAN	21	7.4	142	6.7	1.3	NAN	NAN	73	2003
1625	HUMP BRIDGE, MANIPUR	NAN	23	7.3	112	8.1	17.2	NAN	NAN	225	2003
1626	HEIRANGOITHONG, MANIPUR	NAN	21	7.5	124	3.7	18.5	NAN	NAN	247	2003
1427	UMTREW AT BYRNIHAT EAST, MEGHALAYA	NAN	20	6.9	223	6.3	6.8	NAN	NAN	295	2003
1428	KHARKHLA NEAR SUTNGA KHLIERIAT,JAINTIA HILLS DT.,MEGHALAYA	NAN	17	3.1	493	5.8	5.9	NAN	NAN	33	2003
1631	MYNTDU RIVER JOWAI, MEGHALAYA	NAN	15	6.9	142	7.3	2.2	NAN	NAN	1573	2003
1632	GANOL RIVER TURA, MEGHALAYA	NAN	20	6.9	145	7.8	1.8	NAN	NAN	245	2003
1633	SIMSANG RIVER WILLIAMNAGAR, MEGHALAYA	NAN	21	7	145	7.3	2.3	NAN	NAN	363	2003
1455	RUSHIKULYA AT GANJAM U/S, ORISSA	NAN	30	8.1	569	8.2	1.6	1.028	1.028	6050	2003
1456	RUSHIKULYA AT GANJAM D/S, ORISSA	NAN	27	7.7	28598	7.7	1.7	0.962	0.962	3200	2003
1642	NAGAVALLI AT JAYKAYPUR D/S, ORISSA	NAN	30	7.4	219	6.8	3	0.964	0.964	11300	2003
1643	NAGAVALLI AT RAYAGADA D/S, ORISSA	NAN	29	7.2	198	7.2	2.1	1.03	1.03	4950	2003
1685	ARASALAR RIVER KARAIKAL REGION, PONDICHERRY	NAN	29	8	978	5.4	9	1.24	1.24	NAN	2003
1717	KODRA DAM, MOUNT ABU, RAJASTHAN	NAN	21	7.6	203	6.3	1.9	0.107	0.107	109	2003
1159	TAMBIRAPARANI AT BDG.NR. MADURA COATS LTD.PAPAVINASAM,TAMILNADU	NAN	29	7.2	150	7.5	1.3	0.142	0.142	327	2003
1160	TAMBIRAPARANI AT CHERANMADEVI,CAUSE WAY,TAMILNADU	NAN	31	7.3	178	6.7	1.5	0.138	0.138	190	2003
1161	TAMBIRAPARANI AT TIRUNELVELI,COLLECTORATE, TAMILNADU.	NAN	29	7.1	214	6.8	2.3	0.585	0.585	350	2003
1162	TAMBIRAPARANI AT MURAPPANADU, TAMILNADU	NAN	NAN	7.5	293	7.2	1.2	0.568	0.568	35	2003
1328	TAMBIRAPARANI AT PAPPANKULAM,TAMILNADU	NAN	28	6.9	146	7.1	2	0.506	0.506	38	2003
1329	TAMBIRAPARANI AT RAIL BDG. NR. AMBASAMUDAM, TAMILNADU	NAN	28	7	136	7.5	1.4	0.609	0.609	205	2003
1330	TAMBIRAPARANI AT ARUMUGANERI, TAMILNADU	NAN	NAN	7.9	738	7.2	2.7	0.518	0.518	202	2003
1450	PALAR AT VANIYAMBADI WATER SUPPLY HEAD WORK, TAMILNADU	NAN	29	7.5	585	6.3	2.6	0.155	0.155	315	2003
1403	GUMTI AT U/S SOUTH TRIPURA,TRIPURA	NAN	28	7.6	98	6.2	1.2	NAN	NAN	570	2003
1404	GUMTI AT D/S SOUTH TRIPURA, TRIPURA	NAN	28	7.7	91	6.5	1.3	NAN	NAN	562	2003
1726	CHANDRAPUR, AGARTALA D/S OF HAORA RIVER, TRIPURA	NAN	29	7.6	110	5.7	1.1	NAN	NAN	546	2003
