# Supplementary material for: Enhancing river and lake wastewater reuse recommendation in industrial and agricultural using AquaMeld techniques
Source: PeerJ Comput Sci. 2024 Nov 29;10:e2488. doi: 10.7717/peerj-cs.2488 (PMC11622876; doi:10.7717/peerj-cs.2488)
Supplement: Supplemental Information 2 [file peerj-cs-10-2488-s002.ipynb]

# %% [code]
import numpy as np
import pandas as pd
import seaborn as sns 
import matplotlib.pyplot as plt
from sklearn.impute import SimpleImputer
from sklearn.neighbors import LocalOutlierFactor
from scipy.stats import probplot
from scipy.stats import zscore

# %% [code]
data=pd.read_csv('WQI.csv',encoding="ISO-8859-1")
data.fillna(0, inplace=True)
data.head()

# %% [code]
data['Temp']=pd.to_numeric(data['Temp'],errors='coerce')
data['D.O. (mg/l)']=pd.to_numeric(data['D.O. (mg/l)'],errors='coerce')
data['PH']=pd.to_numeric(data['PH'],errors='coerce')
data['B.O.D. (mg/l)']=pd.to_numeric(data['B.O.D. (mg/l)'],errors='coerce')
data['CONDUCTIVITY (µmhos/cm)']=pd.to_numeric(data['CONDUCTIVITY (µmhos/cm)'],errors='coerce')
data['NITRATENAN N+ NITRITENANN (mg/l)']=pd.to_numeric(data['NITRATENAN N+ NITRITENANN (mg/l)'],errors='coerce')
data['TOTAL COLIFORM (MPN/100ml)Mean']=pd.to_numeric(data['TOTAL COLIFORM (MPN/100ml)Mean'],errors='coerce')
data.dtypes

# %% [code]
start=2
end=1779
station=data.iloc [start:end ,0]
location=data.iloc [start:end ,1]
state=data.iloc [start:end ,2]
do= data.iloc [start:end ,4].astype(np.float64)
value=0
ph = data.iloc[ start:end,5]  
co = data.iloc [start:end ,6].astype(np.float64)   
  
year=data.iloc[start:end,11]
tc=data.iloc [2:end ,10].astype(np.float64)


bod = data.iloc [start:end ,7].astype(np.float64)
na= data.iloc [start:end ,8].astype(np.float64)
na.dtype

# %% [code]
data.head()

# %% [code]
data=pd.concat([station,location,state,do,ph,co,bod,na,tc,year],axis=1)
data. columns = ['station','location','state','do','ph','co','bod','na','tc','year']

# %% [code]
data['npH']=data.ph.apply(lambda x: (100 if (8.5>=x>=7)  
                                 else(80 if  (8.6>=x>=8.5) or (6.9>=x>=6.8) 
                                      else(60 if (8.8>=x>=8.6) or (6.8>=x>=6.7) 
                                          else(40 if (9>=x>=8.8) or (6.7>=x>=6.5)
                                              else 0)))))

# %% [code]
data['ndo']=data.do.apply(lambda x:(100 if (x>=6)  
                                 else(80 if  (6>=x>=5.1) 
                                      else(60 if (5>=x>=4.1)
                                          else(40 if (4>=x>=3) 
                                              else 0)))))

# %% [code]
data['nco']=data.tc.apply(lambda x:(100 if (5>=x>=0)  
                                 else(80 if  (50>=x>=5) 
                                      else(60 if (500>=x>=50)
                                          else(40 if (10000>=x>=500) 
                                              else 0)))))

# %% [code]
data['nbdo']=data.bod.apply(lambda x:(100 if (3>=x>=0)  
                                 else(80 if  (6>=x>=3) 
                                      else(60 if (80>=x>=6)
                                          else(40 if (125>=x>=80) 
                                              else 0)))))

# %% [code]
data['nec']=data.co.apply(lambda x:(100 if (75>=x>=0)  
                                 else(80 if  (150>=x>=75) 
                                      else(60 if (225>=x>=150)
                                          else(40 if (300>=x>=225) 
                                              else 0)))))

# %% [code]
data['nna']=data.na.apply(lambda x:(100 if (20>=x>=0)  
                                 else(80 if  (50>=x>=20) 
                                      else(60 if (100>=x>=50)
                                          else(40 if (200>=x>=100) 
                                              else 0)))))

data.head()
data.dtypes

# %% [code]
data['wph']=data.npH * 0.165
data['wdo']=data.ndo * 0.281
data['wbdo']=data.nbdo * 0.234
data['wec']=data.nec* 0.009
data['wna']=data.nna * 0.028
data['wco']=data.nco * 0.281
data['wqi']=data.wph+data.wdo+data.wbdo+data.wec+data.wna+data.wco 
data

# %% [code]
ag=data.groupby('year')['wqi'].mean()

# %% [code]
ag.head()

# %% [code]
data=ag.reset_index(level=0,inplace=False)
data

# %% [code]
year=data['year'].values
AQI=data['wqi'].values
data['wqi']=pd.to_numeric(data['wqi'],errors='coerce')
data['year']=pd.to_numeric(data['year'],errors='coerce')

import matplotlib.pyplot as plt
plt.rcParams['figure.figsize'] = (20.0, 10.0)
from mpl_toolkits.mplot3d import Axes3D
fig = plt.figure()
ax = Axes3D(fig)
ax.scatter(year,AQI, color='red')
plt.show()
data

# %% [code]
data = data[np.isfinite(data['wqi'])]
data.head()

# %% [code]
cols =['year']
y = data['wqi']
x=data[cols]

plt.scatter(x,y)
plt.show()

# %% [code]
import matplotlib.pyplot as plt
data=data.set_index('year')
data.plot(figsize=(15,6))
plt.show()

# %% [code]
from sklearn import neighbors,datasets
data=data.reset_index(level=0,inplace=False)
data

# %% [code]
from sklearn import linear_model
from sklearn.model_selection import train_test_split

# %% [code]
cols =['year']

# %% [code]
y = data['wqi']
x=data[cols]

# %% [code]
reg=linear_model.LinearRegression()
x_train,x_test,y_train,y_test=train_test_split(x,y,test_size=0.2,random_state=4)

# %% [code]
reg.fit(x_train,y_train)

# %% [code]
a=reg.predict(x_test)
a

# %% [code]
y_test

# %% [code]
from sklearn.metrics import mean_squared_error
print('mse:%.2f'%mean_squared_error(y_test,a))

# %% [code]
dt = pd.DataFrame({'Actual': y_test, 'Predicted': a}) 

# %% [code]
x = (x - x.mean()) / x.std()
x = np.c_[np.ones(x.shape[0]), x]
x

# %% [code]
alpha = 0.1 #Step size
iterations = 3000 #No. of iterations
m = y.size #No. of data points
np.random.seed(4) #Setting the seed
theta = np.random.rand(2) #Picking some random values to start with

def gradient_descent(x, y, theta, iterations, alpha):
    past_costs = []
    past_thetas = [theta]
    for i in range(iterations):
        prediction = np.dot(x, theta)
        error = prediction - y
        cost = 1/(2*m) * np.dot(error.T, error)
        past_costs.append(cost)
        theta = theta - (alpha * (1/m) * np.dot(x.T, error))
        past_thetas.append(theta)
        
    return past_thetas, past_costs

past_thetas, past_costs = gradient_descent(x, y, theta, iterations, alpha)
theta = past_thetas[-1]

#Print the results...
print("Gradient Descent: {:.2f}, {:.2f}".format(theta[0], theta[1]))


# %% [code]
plt.title('Cost Function J')
plt.xlabel('No. of iterations')
plt.ylabel('Cost')
plt.plot(past_costs)
plt.show()

# %% [code]
import numpy as np
newB=[74.76, 2.13]

def rmse(y,y_pred):
    rmse= np.sqrt(sum(y-y_pred))
    return rmse
   

y_pred=x.dot(newB)

dt = pd.DataFrame({'Actual': y, 'Predicted': y_pred})  
dt=pd.concat([data, dt], axis=1)
dt

# %% [code]
from sklearn import metrics
print(np.sqrt(metrics.mean_squared_error(y,y_pred)))

# %% [code]
x_axis=dt.year
y_axis=dt.Actual
y1_axis=dt.Predicted
plt.scatter(x_axis,y_axis)
plt.plot(x_axis,y1_axis,color='r')
plt.title("linear regression")

plt.show()

# %% [code]
df = pd.read_csv("WQI.csv", encoding= 'unicode_escape')
df = df.iloc[0:1900, :]
df.shape

# %% [code]
df = df.rename(columns={"D.O. (mg/l)": "DO", "CONDUCTIVITY (µmhos/cm)": "Conductivity", "B.O.D. (mg/l)": "BOD", "NITRATENAN N+ NITRITENANN (mg/l)": "NI", "FECAL COLIFORM (MPN/100ml)": "Fec_col", "TOTAL COLIFORM (MPN/100ml)Mean": "Tot_col"})

# %% [code]
def convert_to_numeric(df):
    num_col = df.shape[1]
    # Start from index 3
    for index in range(3, num_col):
        col_name = df.iloc[:, index].name
        df[col_name] = pd.to_numeric(df[col_name], errors="coerce")
    return df

df = convert_to_numeric(df)
df.dtypes

# %% [code]
def convert_to_nan(df):
    n_col = df.shape[1]
    for index in range(n_col):
        df.iloc[:, index]  = df.iloc[:, index].replace("NAN", np.nan)
    return df

df = convert_to_nan(df)

# %% [code]
df.isnull().sum().sort_values()

# %% [code]
df_num = df.select_dtypes(exclude="object")
df_num_col = df_num.columns
imputer = SimpleImputer(strategy="median")

df_num = imputer.fit_transform(df_num)
df_num = pd.DataFrame(df_num, columns=df_num_col)

# %% [code]
df_cat = df.select_dtypes(include="object")
df_cat.isnull().sum()

# %% [code]
pd.set_option('mode.chained_assignment', None)
df_cat_copy = df_cat.copy()
df_cat_copy[df_cat_copy["STATION CODE"] == "1330"]
df_cat_copy["STATE"][df_cat_copy["STATION CODE"] == "1330"] = df_cat_copy["STATE"][df_cat_copy["STATION CODE"] == "1330"].fillna("TAMILNADU")
df_cat_copy[df_cat_copy["STATION CODE"] == "1330"]

# %% [code]
def fill_locations(df_cat):
    location_null = df_cat[df_cat["LOCATIONS"].isnull()]
    location_null_indices = location_null.index
    for index in location_null_indices:
        state_value = location_null["STATE"][index]
        location_null["LOCATIONS"][index] = state_value
        location_null["STATE"][index] = np.nan
    df_cat[df_cat["LOCATIONS"].isnull()] = location_null
    return
fill_locations(df_cat_copy)
df_cat_copy[df_cat_copy["STATION CODE"] == "1330"]

# %% [code]
df_cat_copy[df_cat_copy["LOCATIONS"] == "TAMBIRAPARANI AT ARUMUGANERI, TAMILNADU"]

# %% [code]
def fill_code(df_cat):
    station_null = df_cat[df_cat["STATION CODE"].isnull()]
    station_null_indices = station_null.index
    for index in station_null_indices:
        stat_code = np.nan
        location_index = station_null["LOCATIONS"][index]
        code_at_location = df_cat["STATION CODE"][df_cat["LOCATIONS"] == location_index]
        for index_code in code_at_location.index:
            if (code_at_location[index_code] != np.nan):
                stat_code = code_at_location[index_code]
                break
        station_null["STATION CODE"][index] = stat_code
    df_cat[df_cat["STATION CODE"].isnull()] = station_null
    return

fill_code(df_cat_copy)
df_cat_copy[df_cat_copy["LOCATIONS"] == "TAMBIRAPARANI AT ARUMUGANERI, TAMILNADU"]

# %% [code]
def fill_state(df_cat):
    station_code = df_cat["STATION CODE"].unique()
    for index in range(station_code.shape[0]):
        if (station_code[index] != np.nan):
            df_state = df_cat["STATE"][df_cat["STATION CODE"] == station_code[index]] 
            state_values = df_cat["STATE"][df_cat["STATION CODE"] == station_code[index]]
            state = np.nan
            for index_state in range(state_values.shape[0]):
                if (state_values.iloc[index_state] != np.nan):
                    state = state_values.iloc[index_state]
                    break
            df_state_fill = df_state.fillna(state) 
            df_cat["STATE"][df_cat["STATION CODE"] == station_code[index]] = df_state_fill
    return
fill_state(df_cat_copy)
df_cat_copy[df_cat_copy["STATION CODE"] == "1330"]

# %% [code]
df_cat_copy.isnull().sum()

# %% [code]
df_cat_copy[df_cat_copy["STATE"].isnull()]

# %% [code]
df_cat_copy["STATE"][1106] = "KERALA"
df_cat_copy["STATE"][1107] = "KERALA"
df_cat_copy["STATE"][1650] = "CHANDIGARH"
df_cat_copy["STATE"][1651] = "CHANDIGARH"
df_cat_copy["STATE"][1652] = "CHANDIGARH"
df_cat_copy["STATE"][1770] = "CHANDIGARH"
df_cat_copy["STATE"][1771] = "CHANDIGARH"
df_cat_copy["STATE"][1772] = "CHANDIGARH"
df_cat_copy["STATE"][1784] = "DAMAN & DIU"
df_cat_copy["STATE"][1785] = "DAMAN & DIU"
df_cat_copy["STATION CODE"][1784] = "0000" # I am setting this according to myself
df_cat_copy["STATION CODE"][1785] = "0000"

# %% [code]
df_cat = df_cat_copy
df_cat.isnull().sum()

# %% [code]
df_num.isnull().sum()

# %% [code]
df_final = pd.concat([df_cat, df_num], axis=1)
df_final.isnull().sum()

# %% [code]
df_null = df_final[(df_final["STATION CODE"].isnull()) & (df_final["LOCATIONS"].isnull()) & (df_final["STATE"].isnull())]
df_null_indices = df_null.index
df_final.drop(df_null_indices, axis=0, inplace=True)
df_null

# %% [code]
df_final.shape

# %% [code]
df_num_final_norm = zscore(df_num_final, axis=0)


def indices_of_greater_than_3(df_norm):
    indices_arr = []
    n_col = df_norm.shape[1]
    for index in range(n_col):
        col_index = df_norm.iloc[: ,index]
        greater_than_3 = df_norm[col_index > 3]
        greater_than_3_index = greater_than_3.index
        indices_arr.extend(greater_than_3_index)
    return indices_arr

indices_arr = indices_of_greater_than_3(df_num_final_norm)
print("Number of outliers using Z-Score method-",len(indices_arr))
df_final.iloc[indices_arr, :]

# %% [code]
df_final.drop(indices_arr, axis=0, inplace=True)
df_final.shape

# %% [code]
# Calculating Water Quality Index of each sample
df_num_final = df_final.select_dtypes(exclude="object")
# Dropping year and Temp attribute because they are not used for computing WQI
df_num_final.drop(["year", "Temp"], axis=1, inplace=True)

# Weight Vector(wi)
wi = np.array([0.2213, 0.2604, 0.0022, 0.4426, 0.0492, 0.0221, 0.0022])

# Standard values of parameters(si)
si = np.array([10, 8.5, 1000, 5, 45, 100, 1000])

# Ideal values of paramters(vIdeal)
vIdeal = np.array([14.6, 7, 0, 0, 0, 0, 0])

def calc_wqi(sample): 
    wqi_sample = 0
    num_col = 7
    for index in range(num_col):
        v_index = sample[index] # Obeserved value of sample at index
        v_index_ideal = vIdeal[index] # Ideal value of obeserved value
        w_index = wi[index] # weight of corresponding parameter of obeserved value
        std_index = si[index] # Standard value recommended for obeserved value
        q_index = (v_index - v_index_ideal) / (std_index - v_index_ideal)
        q_index = q_index * 100 # Final qi value of obeserved value
        wqi_sample += q_index*w_index
    return wqi_sample

# %% [code]
def calc_wqi_for_df(df):
    wqi_arr = []
    for index in range(df.shape[0]):
        index_row = df.iloc[index, :]
        wqi_row = calc_wqi(index_row)
        wqi_arr.append(wqi_row)
    return wqi_arr

# %% [code]
wqi_arr = calc_wqi_for_df(df_num_final)
wqi_arr = np.array(wqi_arr)
wqi_arr = np.reshape(wqi_arr, (-1, 1))
wqi_arr_df = pd.DataFrame(wqi_arr, columns=["WQI"]).reset_index()
df_final = df_final.reset_index()

# %% [code]
df_wqi = pd.concat([df_final, pd.DataFrame(wqi_arr, columns=["WQI"])], axis=1)
df_wqi.drop("index", axis=1, inplace=True)
df_wqi.shape

# %% [code]
df_wqi[(df_wqi["WQI"] < 0)]

# %% [code]
df_neg_indices = df_wqi[(df_wqi["WQI"] < 0)].index
df_wqi.drop(df_neg_indices, axis=0, inplace=True)

# %% [code]
df_wqi["WQI clf"] = df_wqi["WQI"].apply(lambda x: (4 if (x <= 25)
                                        else(3 if (26<=x<=50)
                                        else(2 if (51<=x<=75)
                                        else(2 if (76<=x<=100)
                                        else 0)))))

# %% [code]
df_wqi.tail()

# %% [code]
df_wqi.describe()

# %% [code]
df_wqi.describe()

# %% [code]
features = list(df_wqi.columns)[3:11]
data_f = df_wqi[features]
data_f.describe()

# %% [code]
features = list(df_wqi.columns)[:]
data_cluster = df_wqi['WQI clf']
data_cluster.describe()

# %% [code]
